# Supplementary material for: Global Identification of Biofilm-Specific Proteolysis in Candida albicans
Source: mBio. 2016 Sep 13;7(5):e01514-16. doi: 10.1128/mBio.01514-16 (PMC5021810; doi:10.1128/mBio.01514-16)
Supplement: Data Set S1 — MS data supporting the proteomic and MSP-MS results of this study. Download [file mbo004162993sd1.xlsx]

## Sheet: Legend
Data Set S1.
(A) Protein identification by LC-MS/MS for biofilm and planktonic conditioned media from the wild-type (SN425) strain. The following MS/MS-related metrics from the Protein Prospector software are provided in a protein report format from three replicates: protein score, number of unique peptides, spectral count, best peptide score, percent sequence coverage, best discriminant score, and best expec…

## Sheet: (A) Biofilm Protein
	C. albicans Biofilm (SN425 strain)
	Rank	Accession #	UniProt ID		Protein Score	Number Unique Peptides	Spectral Count	Best Score	% Coverage	Best Discriminant Score	Best Expectation Value		Protein MW	Species	Protein Name
	[1]	Q59XS9	Q59XS9_CANAL		546.8	17	110	47	50.5	5.31	1.4e-09		39264.7	CANAL	Potential glycosyl hydrolase
	[2]	Q59NP5	Q59NP5_CANAL		405.8	13	140	54.1	24.6	6.64	3.2e-11		43692.1	CANAL	SUN family beta-glucosidase-like protein
	[3]	P87020	PRA1_CANAL		425.3	14	66	49.2	22.7	5.49	1.7e-09		33115.5	CANAL	pH-regulated antigen PRA1
	[4]	Q5A799	Q5A799_CANAL		409.4	12	23	51.3	31.9	6.14	1.2e-10		21294.5	CANAL	Putative uncharacterized protein
Sap5	[5]	P43094	CARP5_CANAL		388.4	13	35	39.6	25.4	4.64	9.1e-10		45648.9	CANAL	Candidapepsin-5
	[6]	Q5AJA4	Q5AJA4_CANAL		387.9	12	59	41.4	31.4	4.76	1.3e-09		49402.1	CANAL	Putative uncharacterized protein TOS1
	[7]	Q5AAV8	Q5AAV8_CANAL		278.7	8	77	48.2	29.6	6.1	2.4e-11		37476	CANAL	Putative uncharacterized protein RBT4
Sap6	[8]	Q5AC08	Q5AC08_CANAL		355.1	14	21	33.6	35.9	3.36	5.6e-08		45432.8	CANAL	Secretory aspartyl proteinase SAP6p
	[9]	P30575	ENO1_CANAL		199.2	7	9	46	16.4	4.87	1.1e-08		47231.9	CANAL	Enolase 1
	[10]	Q5ACR4	OS9_CANAL		193.3	7	12	41.1	28.7	4.13	4.7e-08		29429.7	CANAL	Protein OS-9 homolog
	[11]	P43076	PHR1_CANAL		187.6	7	9	38	14.4	4.38	1.6e-09		59515.5	CANAL	pH-responsive protein 1
	[12]	Q5AL03	Q5AL03_CANAL		225.3	9	19	29.4	9.9	2.63	3.6e-07		91850.5	CANAL	Hyphally regulated cell wall protein
	[13]	Q59L12	ALS3_CANAL		170.4	7	8	35.2	8.9	3.56	4.2e-08		95390.9	CANAL	Agglutinin-like protein 3 (Fragment)
	[14]	O74254	AMYG_CANAL		133.2	4	6	46.9	7.7	4.93	1.3e-08		105676	CANAL	Glucoamylase 1
	[15]	Q5A0X8	Q5A0X8_CANAL		169.5	6	29	34.9	17	3.4	9.4e-08		15078.4	CANAL	Potential cell surface antigen
	[16]	Q5AEL7	Q5AEL7_CANAL		125.7	5	7	41.3	16.9	4.27	2.4e-08		25811.3	CANAL	Putative uncharacterized protein
Kex2	[17]	Q5APK9	Q5APK9_CANAL		96	3	6	51.8	3.6	6.47	2.2e-11		104825	CANAL	Subtilisin-like proprotein convertase
	[18]	Q5AD07	Q5AD07_CANAL		95.5	3	5	54.8	20.2	6.99	5.8e-12		23589.5	CANAL	Potential secreted Cu/Zn superoxide dismutase
	[19]	Q59M78	Q59M78_CANAL		137.1	6	8	32.6	35.3	3.09	1.5e-07		18301.6	CANAL	Hypothetical LDG family protein 8
	[20]	Q5ABD3	Q5ABD3_CANAL		151.4	6	8	34	12.2	3.66	1.1e-08		82270.8	CANAL	Potential acid sphingomyelin phosphodiesterase
	[21]	Q59VA0	Q59VA0_CANAL		83.7	3	3	44	4.2	5.42	1.1e-10		89807.1	CANAL	Putative uncharacterized protein
	[22]	P40953	CHI2_CANAL		132.6	5	7	30.9	10.3	3.15	3.7e-08		60851.2	CANAL	Chitinase 2
	[23]	Q5AFA2	Q5AFA2_CANAL		139.6	6	10	28.6	11.9	2.4	8.7e-07		46733.2	CANAL	Potential cell wall glycosidase
	[24]	Q59ZZ5	Q59ZZ5_CANAL		87.1	3	4	40.6	7.1	4.21	2.3e-08		44178.8	CANAL	Citrate synthase
	[25]	Q5A5F2	Q5A5F2_CANAL		90.2	4	5	32.3	8	3.28	3.9e-08		63036.6	CANAL	Likely protein disulfide isomerase
	[26]	P82612	PMGY_CANAL		90.7	4	4	35.3	17.3	3.26	2.7e-07		27454.4	CANAL	Phosphoglycerate mutase
	[27]	P46273	PGK_CANAL		80.9	3	3	37.2	10.1	3.89	2e-08		45180.2	CANAL	Phosphoglycerate kinase
	[28]	Q5ALT5	Q5ALT5_CANAL		93.2	3	4	32.9	2.9	3.14	1.3e-07		141087	CANAL	Potential cell surface flocculin
	[29]	Q5A8I8	Q5A8I8_CANAL		57.6	2	4	40	8.4	4.99	1.4e-10		36945.1	CANAL	Putative uncharacterized protein
	[30]	Q5AKV3	Q5AKV3_CANAL		80.2	2	3	40.5	6.8	3.86	1.7e-07		56910.5	CANAL	6-phosphogluconate dehydrogenase, decarboxylating
	[31]	Q5AMT2	Q5AMT2_CANAL		82.8	3	3	32	11.4	3.14	7.8e-08		33655.8	CANAL	Potential glycosyl hydrolase
	[32]	Q5AJC0	Q5AJC0_CANAL		75.3	3	7	27.9	7.2	2.38	6.5e-07		51706.9	CANAL	Putative uncharacterized protein UTR2
	[33]	P83780	G6PI_CANAL		62.4	2	4	34.9	4.4	3.31	1.6e-07		61186.8	CANAL	Glucose-6-phosphate isomerase
	[34]	P46614	KPYK_CANAL		73.4	3	3	28.3	5	2.56	2.7e-07		55445	CANAL	Pyruvate kinase
	[36]	Q59RI6	Q59RI6_CANAL		64.3	2	5	33.2	6.5	2.75	1.7e-06		49580.1	CANAL	C. albicans secretory lipase 4
	[37]	Q59SC4	Q59SC4_CANAL		59.9	3	4	28.1	8.3	1.84	1.9e-05		40620.8	CANAL	Putative uncharacterized protein PIR1
	[39]	P82610	METE_CANAL		37.2	1	2	37.2	2	3.72	5.6e-08		85702.3	CANAL	5-methyltetrahydropteroyltriglutamate--homocysteine methyltransferase
	[40]	Q5A2Z0	Q5A2Z0_CANAL		39.6	1	2	39.6	11.4	3.65	3.6e-07		25357.8	CANAL	Putative uncharacterized protein CPR51
	[41]	P22011	PPIA_CANAL		44.8	2	2	23.6	9.9	1.83	1.4e-06		17575.1	CANAL	Peptidyl-prolyl cis-trans isomerase
	[42]	P40954	CHI3_CANAL		45	2	2	26.1	7.2	2.02	2e-06		60061.2	CANAL	Chitinase 3
	[44]	Q59UP6	Q59UP6_CANAL		29.4	1	1	29.4	5.6	2.35	1.9e-06		25163.1	CANAL	Potential cell surface antigen
	[47]	Q07730	ECE1_CANAL		29.7	1	4	30.3	4.8	2.08	1.8e-05		28878.4	CANAL	Cell elongation protein 1

## Sheet: (A) Biofilm Peptide
	C. albicans Biofilm (SN425 strain)
	Rank	Accession#	UniProt ID		Number Unique	% Coverage	Best Discriminant Score	Best Expectation Value	m/z	z	error (ppm)	Peptide Sequence	Variable Modifications	Data File	Retention Time	Peptide Score	Peptide Expectation Value		Protein MW	Species	Protein Name
	[1]	Q59XS9	Q59XS9_CANAL		17	50.5	5.31	1.4e-09	759.833	2	3.5	GITYSPYSDNGGCK	Carbamidomethyl@13	T20150218-10_ITMSms2cid	25.318	44.7	1.4e-09		39264.7	CANAL	Potential glycosyl hydrolase
	[1]	Q59XS9	Q59XS9_CANAL		17	50.5	5.31	1.4e-09	790.908	2	6.6	LYGVDCSQVEAVLK	Carbamidomethyl@6	T20150218-11_ITMSms2cid	43.005	47	1.9e-09		39264.7	CANAL	Potential glycosyl hydrolase
	[1]	Q59XS9	Q59XS9_CANAL		17	50.5	5.31	1.4e-09	1177.64	2	7.2	IFAGIFDVSSITSGIESLAEAVK		T20150218-09_ITMSms2cid	52.344	41.7	2.5e-09		39264.7	CANAL	Potential glycosyl hydrolase
	[1]	Q59XS9	Q59XS9_CANAL		17	50.5	5.31	1.4e-09	573.81	2	0.87	SNQQAAISSIK		T20150218-11_ITMSms2cid	9.763	37.1	9.5e-09		39264.7	CANAL	Potential glycosyl hydrolase
	[1]	Q59XS9	Q59XS9_CANAL		17	50.5	5.31	1.4e-09	573.81	2	1.6	SNQQAAISSIK		T20150218-11_ITMSms2cid	6.647	39.6	1.2e-08		39264.7	CANAL	Potential glycosyl hydrolase
	[1]	Q59XS9	Q59XS9_CANAL		17	50.5	5.31	1.4e-09	759.835	2	5.8	GITYSPYSDNGGCK	Carbamidomethyl@13	T20150218-11_ITMSms2cid	10.595	29	1.3e-08		39264.7	CANAL	Potential glycosyl hydrolase
	[1]	Q59XS9	Q59XS9_CANAL		17	50.5	5.31	1.4e-09	573.81	2	0.52	SNQQAAISSIK		T20150218-11_ITMSms2cid	5.083	34.4	1.6e-08		39264.7	CANAL	Potential glycosyl hydrolase
	[1]	Q59XS9	Q59XS9_CANAL		17	50.5	5.31	1.4e-09	573.809	2	0.35	SNQQAAISSIK		T20150218-10_ITMSms2cid	7.472	39.1	1.9e-08		39264.7	CANAL	Potential glycosyl hydrolase
	[1]	Q59XS9	Q59XS9_CANAL		17	50.5	5.31	1.4e-09	573.81	2	0.87	SNQQAAISSIK		T20150218-11_ITMSms2cid	8.999	38.3	2.9e-08		39264.7	CANAL	Potential glycosyl hydrolase
	[1]	Q59XS9	Q59XS9_CANAL		17	50.5	5.31	1.4e-09	573.81	2	1.2	SNQQAAISSIK		T20150218-11_ITMSms2cid	8.223	40.6	3.5e-08		39264.7	CANAL	Potential glycosyl hydrolase
	[1]	Q59XS9	Q59XS9_CANAL		17	50.5	5.31	1.4e-09	439.712	2	-3.6	VWTACGGK	Carbamidomethyl@5	T20150218-10_ITMSms2cid	21.248	25	3.7e-08		39264.7	CANAL	Potential glycosyl hydrolase
	[1]	Q59XS9	Q59XS9_CANAL		17	50.5	5.31	1.4e-09	573.809	2	-0.53	SNQQAAISSIK		T20150218-10_ITMSms2cid	5.946	37.4	3.8e-08		39264.7	CANAL	Potential glycosyl hydrolase
	[1]	Q59XS9	Q59XS9_CANAL		17	50.5	5.31	1.4e-09	573.81	2	1	SNQQAAISSIK		T20150218-11_ITMSms2cid	5.857	40.1	4.1e-08		39264.7	CANAL	Potential glycosyl hydrolase
	[1]	Q59XS9	Q59XS9_CANAL		17	50.5	5.31	1.4e-09	573.81	2	1.2	SNQQAAISSIK		T20150218-09_ITMSms2cid	7.326	39.1	4.2e-08		39264.7	CANAL	Potential glycosyl hydrolase
	[1]	Q59XS9	Q59XS9_CANAL		17	50.5	5.31	1.4e-09	573.81	2	0.69	SNQQAAISSIK		T20150218-09_ITMSms2cid	6.556	40.4	4.3e-08		39264.7	CANAL	Potential glycosyl hydrolase
	[1]	Q59XS9	Q59XS9_CANAL		17	50.5	5.31	1.4e-09	573.809	2	-0.35	SNQQAAISSIK		T20150218-09_ITMSms2cid	5.026	38.7	4.3e-08		39264.7	CANAL	Potential glycosyl hydrolase
	[1]	Q59XS9	Q59XS9_CANAL		17	50.5	5.31	1.4e-09	573.81	2	0.87	SNQQAAISSIK		T20150218-11_ITMSms2cid	10.535	37.1	4.5e-08		39264.7	CANAL	Potential glycosyl hydrolase
	[1]	Q59XS9	Q59XS9_CANAL		17	50.5	5.31	1.4e-09	573.811	2	3.3	SNQQAAISSIK		T20150218-11_ITMSms2cid	22.714	38.7	4.7e-08		39264.7	CANAL	Potential glycosyl hydrolase
	[1]	Q59XS9	Q59XS9_CANAL		17	50.5	5.31	1.4e-09	573.81	2	0.52	SNQQAAISSIK		T20150218-10_ITMSms2cid	6.713	38	4.9e-08		39264.7	CANAL	Potential glycosyl hydrolase
	[1]	Q59XS9	Q59XS9_CANAL		17	50.5	5.31	1.4e-09	573.809	2	0.17	SNQQAAISSIK		T20150218-11_ITMSms2cid	12.124	33.7	5.7e-08		39264.7	CANAL	Potential glycosyl hydrolase
	[1]	Q59XS9	Q59XS9_CANAL		17	50.5	5.31	1.4e-09	573.81	2	1	SNQQAAISSIK		T20150218-10_ITMSms2cid	10.557	39.7	5.8e-08		39264.7	CANAL	Potential glycosyl hydrolase
	[1]	Q59XS9	Q59XS9_CANAL		17	50.5	5.31	1.4e-09	573.809	2	0.35	SNQQAAISSIK		T20150218-09_ITMSms2cid	8.083	39.1	5.9e-08		39264.7	CANAL	Potential glycosyl hydrolase
	[1]	Q59XS9	Q59XS9_CANAL		17	50.5	5.31	1.4e-09	573.81	2	0.52	SNQQAAISSIK		T20150218-11_ITMSms2cid	7.442	39.6	6e-08		39264.7	CANAL	Potential glycosyl hydrolase
	[1]	Q59XS9	Q59XS9_CANAL		17	50.5	5.31	1.4e-09	573.81	2	0.52	SNQQAAISSIK		T20150218-10_ITMSms2cid	9.788	36.6	6.4e-08		39264.7	CANAL	Potential glycosyl hydrolase
	[1]	Q59XS9	Q59XS9_CANAL		17	50.5	5.31	1.4e-09	573.81	2	0.52	SNQQAAISSIK		T20150218-10_ITMSms2cid	5.189	33.7	6.8e-08		39264.7	CANAL	Potential glycosyl hydrolase
	[1]	Q59XS9	Q59XS9_CANAL		17	50.5	5.31	1.4e-09	573.809	2	0.35	SNQQAAISSIK		T20150218-11_ITMSms2cid	11.293	37.9	7.2e-08		39264.7	CANAL	Potential glycosyl hydrolase
	[1]	Q59XS9	Q59XS9_CANAL		17	50.5	5.31	1.4e-09	573.81	2	1.6	SNQQAAISSIK		T20150218-10_ITMSms2cid	12.152	30.2	8.4e-08		39264.7	CANAL	Potential glycosyl hydrolase
	[1]	Q59XS9	Q59XS9_CANAL		17	50.5	5.31	1.4e-09	573.81	2	0.87	SNQQAAISSIK		T20150218-10_ITMSms2cid	11.341	40	8.8e-08		39264.7	CANAL	Potential glycosyl hydrolase
	[1]	Q59XS9	Q59XS9_CANAL		17	50.5	5.31	1.4e-09	573.809	2	-1.2	SNQQAAISSIK		T20150218-09_ITMSms2cid	10.392	35.3	8.9e-08		39264.7	CANAL	Potential glycosyl hydrolase
	[1]	Q59XS9	Q59XS9_CANAL		17	50.5	5.31	1.4e-09	573.809	2	0.17	SNQQAAISSIK		T20150218-09_ITMSms2cid	9.624	34.9	9.8e-08		39264.7	CANAL	Potential glycosyl hydrolase
	[1]	Q59XS9	Q59XS9_CANAL		17	50.5	5.31	1.4e-09	573.81	2	1.2	SNQQAAISSIK		T20150218-10_ITMSms2cid	9.027	40.1	9.9e-08		39264.7	CANAL	Potential glycosyl hydrolase
	[1]	Q59XS9	Q59XS9_CANAL		17	50.5	5.31	1.4e-09	573.81	2	0.69	SNQQAAISSIK		T20150218-09_ITMSms2cid	8.85	37.8	1e-07		39264.7	CANAL	Potential glycosyl hydrolase
	[1]	Q59XS9	Q59XS9_CANAL		17	50.5	5.31	1.4e-09	573.809	2	0.17	SNQQAAISSIK		T20150218-10_ITMSms2cid	24.528	37	1.1e-07		39264.7	CANAL	Potential glycosyl hydrolase
	[1]	Q59XS9	Q59XS9_CANAL		17	50.5	5.31	1.4e-09	573.81	2	1.7	SNQQAAISSIK		T20150218-09_ITMSms2cid	4.26	27.9	1.1e-07		39264.7	CANAL	Potential glycosyl hydrolase
	[1]	Q59XS9	Q59XS9_CANAL		17	50.5	5.31	1.4e-09	573.81	2	1	SNQQAAISSIK		T20150218-10_ITMSms2cid	22.133	36.6	1.2e-07		39264.7	CANAL	Potential glycosyl hydrolase
	[1]	Q59XS9	Q59XS9_CANAL		17	50.5	5.31	1.4e-09	573.81	2	1.9	SNQQAAISSIK		T20150218-10_ITMSms2cid	23.706	38.3	1.3e-07		39264.7	CANAL	Potential glycosyl hydrolase
	[1]	Q59XS9	Q59XS9_CANAL		17	50.5	5.31	1.4e-09	573.81	2	1.9	SNQQAAISSIK		T20150218-11_ITMSms2cid	23.804	39.6	1.4e-07		39264.7	CANAL	Potential glycosyl hydrolase
	[1]	Q59XS9	Q59XS9_CANAL		17	50.5	5.31	1.4e-09	573.81	2	0.69	SNQQAAISSIK		T20150218-10_ITMSms2cid	8.256	36.6	1.6e-07		39264.7	CANAL	Potential glycosyl hydrolase
	[1]	Q59XS9	Q59XS9_CANAL		17	50.5	5.31	1.4e-09	684.026	3	8.4	SESQIASEIAQLSGFDVIR		T20150218-11_ITMSms2cid	44.545	35.7	1.8e-07		39264.7	CANAL	Potential glycosyl hydrolase
	[1]	Q59XS9	Q59XS9_CANAL		17	50.5	5.31	1.4e-09	573.81	2	1	SNQQAAISSIK		T20150218-09_ITMSms2cid	5.787	37.4	1.9e-07		39264.7	CANAL	Potential glycosyl hydrolase
	[1]	Q59XS9	Q59XS9_CANAL		17	50.5	5.31	1.4e-09	573.811	2	2.4	SNQQAAISSIK		T20150218-10_ITMSms2cid	21.335	37.3	2.1e-07		39264.7	CANAL	Potential glycosyl hydrolase
	[1]	Q59XS9	Q59XS9_CANAL		17	50.5	5.31	1.4e-09	503.761	2	0.26	VWTACGGKK	Carbamidomethyl@5	T20150218-11_ITMSms2cid	19.832	31.1	4.3e-07		39264.7	CANAL	Potential glycosyl hydrolase
	[1]	Q59XS9	Q59XS9_CANAL		17	50.5	5.31	1.4e-09	573.809	2	0.35	SNQQAAISSIK		T20150218-09_ITMSms2cid	30.951	27.8	4.7e-07		39264.7	CANAL	Potential glycosyl hydrolase
	[1]	Q59XS9	Q59XS9_CANAL		17	50.5	5.31	1.4e-09	515.761	2	-0.62	GDSNGVAVPSK		T20150218-10_ITMSms2cid	21.179	34.7	4.9e-07		39264.7	CANAL	Potential glycosyl hydrolase
	[1]	Q59XS9	Q59XS9_CANAL		17	50.5	5.31	1.4e-09	785.423	3	2.7	IFAGIFDVSSITSGIESLAEAVK		T20150218-10_ITMSms2cid	52.452	31.8	5.7e-07		39264.7	CANAL	Potential glycosyl hydrolase
	[1]	Q59XS9	Q59XS9_CANAL		17	50.5	5.31	1.4e-09	759.832	2	2.5	GITYSPYSDNGGCK	Carbamidomethyl@13	T20150218-09_ITMSms2cid	7.502	25	6.2e-07		39264.7	CANAL	Potential glycosyl hydrolase
	[1]	Q59XS9	Q59XS9_CANAL		17	50.5	5.31	1.4e-09	476.248	2	-0.73	AYVEEGRK		T20150218-10_ITMSms2cid	19.634	27.9	6.4e-07		39264.7	CANAL	Potential glycosyl hydrolase
	[1]	Q59XS9	Q59XS9_CANAL		17	50.5	5.31	1.4e-09	663.33	3	8.8	SSCGASAILFTAFNDLWK	Carbamidomethyl@3	T20150218-09_ITMSms2cid	47.807	33.8	6.7e-07		39264.7	CANAL	Potential glycosyl hydrolase
	[1]	Q59XS9	Q59XS9_CANAL		17	50.5	5.31	1.4e-09	476.248	2	0.11	AYVEEGRK		T20150218-10_ITMSms2cid	18.837	25.8	1.3e-06		39264.7	CANAL	Potential glycosyl hydrolase
	[1]	Q59XS9	Q59XS9_CANAL		17	50.5	5.31	1.4e-09	684.025	3	7.9	SESQIASEIAQLSGFDVIR		T20150218-10_ITMSms2cid	44.519	33.1	1.4e-06		39264.7	CANAL	Potential glycosyl hydrolase
	[1]	Q59XS9	Q59XS9_CANAL		17	50.5	5.31	1.4e-09	573.812	2	4.9	SNQQAAISSIK		T20150218-11_ITMSms2cid	4.324	28	1.4e-06		39264.7	CANAL	Potential glycosyl hydrolase
	[1]	Q59XS9	Q59XS9_CANAL		17	50.5	5.31	1.4e-09	663.327	3	4.1	SSCGASAILFTAFNDLWK	Carbamidomethyl@3	T20150218-11_ITMSms2cid	47.865	30.2	2e-06		39264.7	CANAL	Potential glycosyl hydrolase
	[1]	Q59XS9	Q59XS9_CANAL		17	50.5	5.31	1.4e-09	476.248	2	-1.4	AYVEEGRK		T20150218-11_ITMSms2cid	19.889	26.8	2.4e-06		39264.7	CANAL	Potential glycosyl hydrolase
	[1]	Q59XS9	Q59XS9_CANAL		17	50.5	5.31	1.4e-09	759.831	2	1.4	GITYSPYSDNGGCK	Carbamidomethyl@13	T20150218-09_ITMSms2cid	9.712	24.3	2.7e-06		39264.7	CANAL	Potential glycosyl hydrolase
	[1]	Q59XS9	Q59XS9_CANAL		17	50.5	5.31	1.4e-09	482.722	2	0.075	ADGPYNAEK		T20150218-10_ITMSms2cid	20.021	27.2	3.2e-06		39264.7	CANAL	Potential glycosyl hydrolase
	[1]	Q59XS9	Q59XS9_CANAL		17	50.5	5.31	1.4e-09	476.249	2	1.4	AYVEEGRK		T20150218-10_ITMSms2cid	18.064	25	3.5e-06		39264.7	CANAL	Potential glycosyl hydrolase
	[1]	Q59XS9	Q59XS9_CANAL		17	50.5	5.31	1.4e-09	771.923	4	7.5	AKTSSQKIFAGIFDVSSITSGIESLAEAVK		T20150218-11_ITMSms2cid	46.668	34.2	3.6e-06		39264.7	CANAL	Potential glycosyl hydrolase
	[1]	Q59XS9	Q59XS9_CANAL		17	50.5	5.31	1.4e-09	476.248	2	-1.2	AYVEEGRK		T20150218-11_ITMSms2cid	12.556	19.8	3.8e-06		39264.7	CANAL	Potential glycosyl hydrolase
	[1]	Q59XS9	Q59XS9_CANAL		17	50.5	5.31	1.4e-09	476.248	2	-1.2	AYVEEGRK		T20150218-11_ITMSms2cid	19.117	25.5	4.9e-06		39264.7	CANAL	Potential glycosyl hydrolase
	[1]	Q59XS9	Q59XS9_CANAL		17	50.5	5.31	1.4e-09	663.324	3	-0.84	SSCGASAILFTAFNDLWK	Carbamidomethyl@3	T20150218-11_ITMSms2cid	51.457	24.5	5.7e-06		39264.7	CANAL	Potential glycosyl hydrolase
	[1]	Q59XS9	Q59XS9_CANAL		17	50.5	5.31	1.4e-09	412.203	2	4.5	AYVEEGR		T20150218-09_ITMSms2cid	20.876	25.6	6.2e-06		39264.7	CANAL	Potential glycosyl hydrolase
	[1]	Q59XS9	Q59XS9_CANAL		17	50.5	5.31	1.4e-09	476.248	2	-0.94	AYVEEGRK		T20150218-11_ITMSms2cid	18.359	24.5	6.5e-06		39264.7	CANAL	Potential glycosyl hydrolase
	[1]	Q59XS9	Q59XS9_CANAL		17	50.5	5.31	1.4e-09	412.2	2	-1.1	AYVEEGR		T20150218-11_ITMSms2cid	20.468	27.7	8e-06		39264.7	CANAL	Potential glycosyl hydrolase
	[1]	Q59XS9	Q59XS9_CANAL		17	50.5	5.31	1.4e-09	476.249	2	0.95	AYVEEGRK		T20150218-10_ITMSms2cid	11.183	22.4	8.5e-06		39264.7	CANAL	Potential glycosyl hydrolase
	[1]	Q59XS9	Q59XS9_CANAL		17	50.5	5.31	1.4e-09	482.722	2	-0.96	ADGPYNAEK		T20150218-11_ITMSms2cid	20.036	26.7	8.8e-06		39264.7	CANAL	Potential glycosyl hydrolase
	[1]	Q59XS9	Q59XS9_CANAL		17	50.5	5.31	1.4e-09	482.723	2	1.3	ADGPYNAEK		T20150218-10_ITMSms2cid	11.868	23.2	9e-06		39264.7	CANAL	Potential glycosyl hydrolase
	[1]	Q59XS9	Q59XS9_CANAL		17	50.5	5.31	1.4e-09	503.761	2	0.061	VWTACGGKK	Carbamidomethyl@5	T20150218-11_ITMSms2cid	11.712	22.1	1e-05		39264.7	CANAL	Potential glycosyl hydrolase
	[1]	Q59XS9	Q59XS9_CANAL		17	50.5	5.31	1.4e-09	412.202	2	2.3	AYVEEGR		T20150218-10_ITMSms2cid	23.86	15.4	1.1e-05		39264.7	CANAL	Potential glycosyl hydrolase
	[1]	Q59XS9	Q59XS9_CANAL		17	50.5	5.31	1.4e-09	628.838	4	5.4	KNVLITETGWPSRGDSNGVAVPSK		T20150218-11_ITMSms2cid	28.959	36.9	1.2e-05		39264.7	CANAL	Potential glycosyl hydrolase
	[1]	Q59XS9	Q59XS9_CANAL		17	50.5	5.31	1.4e-09	476.249	2	0.74	AYVEEGRK		T20150218-10_ITMSms2cid	11.939	21.5	1.3e-05		39264.7	CANAL	Potential glycosyl hydrolase
	[1]	Q59XS9	Q59XS9_CANAL		17	50.5	5.31	1.4e-09	503.763	2	4	VWTACGGKK	Carbamidomethyl@5	T20150218-09_ITMSms2cid	20.618	20.7	1.5e-05		39264.7	CANAL	Potential glycosyl hydrolase
	[1]	Q59XS9	Q59XS9_CANAL		17	50.5	5.31	1.4e-09	573.812	2	4	SNQQAAISSIK		T20150218-10_ITMSms2cid	4.43	21.4	1.5e-05		39264.7	CANAL	Potential glycosyl hydrolase
	[1]	Q59XS9	Q59XS9_CANAL		17	50.5	5.31	1.4e-09	503.759	2	-2.9	VWTACGGKK	Carbamidomethyl@5	T20150218-10_ITMSms2cid	18.893	16.5	1.5e-05		39264.7	CANAL	Potential glycosyl hydrolase
	[1]	Q59XS9	Q59XS9_CANAL		17	50.5	5.31	1.4e-09	573.811	2	2.3	SNQQAAISSIK		T20150218-09_ITMSms2cid	24.954	22.1	1.6e-05		39264.7	CANAL	Potential glycosyl hydrolase
	[1]	Q59XS9	Q59XS9_CANAL		17	50.5	5.31	1.4e-09	503.761	2	0.061	VWTACGGKK	Carbamidomethyl@5	T20150218-11_ITMSms2cid	10.952	20.6	2.5e-05		39264.7	CANAL	Potential glycosyl hydrolase
	[1]	Q59XS9	Q59XS9_CANAL		17	50.5	5.31	1.4e-09	476.249	2	1.4	AYVEEGRK		T20150218-09_ITMSms2cid	10.363	19	2.5e-05		39264.7	CANAL	Potential glycosyl hydrolase
	[1]	Q59XS9	Q59XS9_CANAL		17	50.5	5.31	1.4e-09	482.721	2	-2.4	ADGPYNAEK		T20150218-10_ITMSms2cid	10.307	20.1	3.2e-05		39264.7	CANAL	Potential glycosyl hydrolase
	[1]	Q59XS9	Q59XS9_CANAL		17	50.5	5.31	1.4e-09	476.248	2	0.32	AYVEEGRK		T20150218-11_ITMSms2cid	17.603	21.1	3.3e-05		39264.7	CANAL	Potential glycosyl hydrolase
	[1]	Q59XS9	Q59XS9_CANAL		17	50.5	5.31	1.4e-09	482.722	2	0.28	ADGPYNAEK		T20150218-10_ITMSms2cid	11.108	20.4	3.5e-05		39264.7	CANAL	Potential glycosyl hydrolase
	[1]	Q59XS9	Q59XS9_CANAL		17	50.5	5.31	1.4e-09	476.248	2	0.32	AYVEEGRK		T20150218-10_ITMSms2cid	17.314	20.5	3.6e-05		39264.7	CANAL	Potential glycosyl hydrolase
	[1]	Q59XS9	Q59XS9_CANAL		17	50.5	5.31	1.4e-09	476.248	2	-0.1	AYVEEGRK		T20150218-10_ITMSms2cid	10.427	20.1	3.7e-05		39264.7	CANAL	Potential glycosyl hydrolase
	[1]	Q59XS9	Q59XS9_CANAL		17	50.5	5.31	1.4e-09	476.248	2	-0.52	AYVEEGRK		T20150218-11_ITMSms2cid	11.783	21.1	3.8e-05		39264.7	CANAL	Potential glycosyl hydrolase
	[1]	Q59XS9	Q59XS9_CANAL		17	50.5	5.31	1.4e-09	503.761	2	1.1	VWTACGGKK	Carbamidomethyl@5	T20150218-10_ITMSms2cid	19.672	19.5	4.2e-05		39264.7	CANAL	Potential glycosyl hydrolase
	[1]	Q59XS9	Q59XS9_CANAL		17	50.5	5.31	1.4e-09	1023.83	3	5	SCGSWDDIYTVSIGNELVNAGSATPSQIK	Carbamidomethyl@2	T20150218-10_ITMSms2cid	47.633	19.7	5.6e-05		39264.7	CANAL	Potential glycosyl hydrolase
	[1]	Q59XS9	Q59XS9_CANAL		17	50.5	5.31	1.4e-09	616.616	3	4.9	ADGPYNAEKYWGIYSN		T20150218-09_ITMSms2cid	35.026	18.6	5.7e-05		39264.7	CANAL	Potential glycosyl hydrolase
	[1]	Q59XS9	Q59XS9_CANAL		17	50.5	5.31	1.4e-09	476.248	2	-1.2	AYVEEGRK		T20150218-10_ITMSms2cid	9.652	15.6	0.0001		39264.7	CANAL	Potential glycosyl hydrolase
	[1]	Q59XS9	Q59XS9_CANAL		17	50.5	5.31	1.4e-09	663.329	3	7.2	SSCGASAILFTAFNDLWK	Carbamidomethyl@3	T20150218-10_ITMSms2cid	47.809	21.9	0.00011		39264.7	CANAL	Potential glycosyl hydrolase
	[1]	Q59XS9	Q59XS9_CANAL		17	50.5	5.31	1.4e-09	482.722	2	-0.13	ADGPYNAEK		T20150218-11_ITMSms2cid	11.617	17.8	0.00013		39264.7	CANAL	Potential glycosyl hydrolase
	[1]	Q59XS9	Q59XS9_CANAL		17	50.5	5.31	1.4e-09	994.491	2	8.8	SSCGASAILFTAFNDLWK	Carbamidomethyl@3	T20150218-11_ITMSms2cid	47.922	20.5	0.00014		39264.7	CANAL	Potential glycosyl hydrolase
	[1]	Q59XS9	Q59XS9_CANAL		17	50.5	5.31	1.4e-09	336.176	3	0.78	VWTACGGKK	Carbamidomethyl@5	T20150218-10_ITMSms2cid	10.782	16.8	0.00016		39264.7	CANAL	Potential glycosyl hydrolase
	[1]	Q59XS9	Q59XS9_CANAL		17	50.5	5.31	1.4e-09	503.763	2	4	VWTACGGKK	Carbamidomethyl@5	T20150218-09_ITMSms2cid	8.62	15.8	0.00017		39264.7	CANAL	Potential glycosyl hydrolase
	[1]	Q59XS9	Q59XS9_CANAL		17	50.5	5.31	1.4e-09	663.327	3	4.9	SSCGASAILFTAFNDLWK	Carbamidomethyl@3	T20150218-11_ITMSms2cid	52.553	20.4	0.00017		39264.7	CANAL	Potential glycosyl hydrolase
	[1]	Q59XS9	Q59XS9_CANAL		17	50.5	5.31	1.4e-09	476.248	2	-0.1	AYVEEGRK		T20150218-11_ITMSms2cid	11.025	18.3	0.00019		39264.7	CANAL	Potential glycosyl hydrolase
	[1]	Q59XS9	Q59XS9_CANAL		17	50.5	5.31	1.4e-09	994.49	2	7.2	SSCGASAILFTAFNDLWK	Carbamidomethyl@3	T20150218-10_ITMSms2cid	48.072	18.7	0.00023		39264.7	CANAL	Potential glycosyl hydrolase
	[1]	Q59XS9	Q59XS9_CANAL		17	50.5	5.31	1.4e-09	476.247	2	-3.9	AYVEEGRK		T20150218-10_ITMSms2cid	8.885	16.2	0.00025		39264.7	CANAL	Potential glycosyl hydrolase
	[1]	Q59XS9	Q59XS9_CANAL		17	50.5	5.31	1.4e-09	503.76	2	-0.53	VWTACGGKK	Carbamidomethyl@5	T20150218-10_ITMSms2cid	11.452	16.1	0.00025		39264.7	CANAL	Potential glycosyl hydrolase
	[1]	Q59XS9	Q59XS9_CANAL		17	50.5	5.31	1.4e-09	476.249	2	0.74	AYVEEGRK		T20150218-10_ITMSms2cid	12.743	16.1	0.00027		39264.7	CANAL	Potential glycosyl hydrolase
	[1]	Q59XS9	Q59XS9_CANAL		17	50.5	5.31	1.4e-09	476.251	2	5.6	AYVEEGRK		T20150218-11_ITMSms2cid	7.765	15.7	0.00037		39264.7	CANAL	Potential glycosyl hydrolase
	[1]	Q59XS9	Q59XS9_CANAL		17	50.5	5.31	1.4e-09	734.099	4	-1.1	SSCGASAILFTAFNDLWKADGPYNAEK	Carbamidomethyl@3	T20150218-10_ITMSms2cid	45.676	25.9	0.00042		39264.7	CANAL	Potential glycosyl hydrolase
	[1]	Q59XS9	Q59XS9_CANAL		17	50.5	5.31	1.4e-09	336.176	3	0.18	VWTACGGKK	Carbamidomethyl@5	T20150218-11_ITMSms2cid	10.886	16.4	0.00042		39264.7	CANAL	Potential glycosyl hydrolase
	[1]	Q59XS9	Q59XS9_CANAL		17	50.5	5.31	1.4e-09	336.177	3	1.4	VWTACGGKK	Carbamidomethyl@5	T20150218-11_ITMSms2cid	7.75	15.1	0.00045		39264.7	CANAL	Potential glycosyl hydrolase
	[1]	Q59XS9	Q59XS9_CANAL		17	50.5	5.31	1.4e-09	503.76	2	-0.93	VWTACGGKK	Carbamidomethyl@5	T20150218-10_ITMSms2cid	10.677	15	0.00052		39264.7	CANAL	Potential glycosyl hydrolase
	[1]	Q59XS9	Q59XS9_CANAL		17	50.5	5.31	1.4e-09	503.76	2	-1.5	VWTACGGKK	Carbamidomethyl@5	T20150218-10_ITMSms2cid	12.216	16.6	0.00065		39264.7	CANAL	Potential glycosyl hydrolase
	[1]	Q59XS9	Q59XS9_CANAL		17	50.5	5.31	1.4e-09	503.759	2	-2.7	VWTACGGKK	Carbamidomethyl@5	T20150218-10_ITMSms2cid	8.167	17.2	0.00068		39264.7	CANAL	Potential glycosyl hydrolase
	[1]	Q59XS9	Q59XS9_CANAL		17	50.5	5.31	1.4e-09	503.761	2	0.26	VWTACGGKK	Carbamidomethyl@5	T20150218-11_ITMSms2cid	10.178	17	0.00071		39264.7	CANAL	Potential glycosyl hydrolase
	[1]	Q59XS9	Q59XS9_CANAL		17	50.5	5.31	1.4e-09	336.176	3	0.78	VWTACGGKK	Carbamidomethyl@5	T20150218-10_ITMSms2cid	20.631	16	0.00073		39264.7	CANAL	Potential glycosyl hydrolase
	[1]	Q59XS9	Q59XS9_CANAL		17	50.5	5.31	1.4e-09	734.106	4	8.4	SSCGASAILFTAFNDLWKADGPYNAEK	Carbamidomethyl@3	T20150218-11_ITMSms2cid	45.922	24.9	0.00077		39264.7	CANAL	Potential glycosyl hydrolase
	[1]	Q59XS9	Q59XS9_CANAL		17	50.5	5.31	1.4e-09	336.176	3	0.18	VWTACGGKK	Carbamidomethyl@5	T20150218-11_ITMSms2cid	11.647	15	0.00084		39264.7	CANAL	Potential glycosyl hydrolase
	[1]	Q59XS9	Q59XS9_CANAL		17	50.5	5.31	1.4e-09	663.325	3	1.3	SSCGASAILFTAFNDLWK	Carbamidomethyl@3	T20150218-10_ITMSms2cid	51.478	16.4	0.0037		39264.7	CANAL	Potential glycosyl hydrolase
	[1]	Q59XS9	Q59XS9_CANAL		17	50.5	5.31	1.4e-09	768.123	4	7.2	SCGSWDDIYTVSIGNELVNAGSATPSQIK	Carbamidomethyl@2	T20150218-10_ITMSms2cid	41.734	17.8	0.0096		39264.7	CANAL	Potential glycosyl hydrolase
	[2]	Q59NP5	Q59NP5_CANAL		13	24.6	6.64	3.2e-11	857.831	2	2.5	EGSYCSYACQSGMSK	Carbamidomethyl@5;Carbamidomethyl@9	T20150218-11_ITMSms2cid	9.718	39.1	3.2e-11		43692.1	CANAL	SUN family beta-glucosidase-like protein
	[2]	Q59NP5	Q59NP5_CANAL		13	24.6	6.64	3.2e-11	930.428	2	2.3	IVGESGSTVSGSCSYANGK	Carbamidomethyl@13	T20150218-11_ITMSms2cid	10.966	41.7	7.1e-11		43692.1	CANAL	SUN family beta-glucosidase-like protein
	[2]	Q59NP5	Q59NP5_CANAL		13	24.6	6.64	3.2e-11	930.429	2	3.9	IVGESGSTVSGSCSYANGK	Carbamidomethyl@13	T20150218-10_ITMSms2cid	6.234	40.9	1.1e-10		43692.1	CANAL	SUN family beta-glucosidase-like protein
	[2]	Q59NP5	Q59NP5_CANAL		13	24.6	6.64	3.2e-11	930.428	2	2.8	IVGESGSTVSGSCSYANGK	Carbamidomethyl@13	T20150218-11_ITMSms2cid	9.305	41.6	1.2e-10		43692.1	CANAL	SUN family beta-glucosidase-like protein
	[2]	Q59NP5	Q59NP5_CANAL		13	24.6	6.64	3.2e-11	857.828	2	-0.61	EGSYCSYACQSGMSK	Carbamidomethyl@5;Carbamidomethyl@9	T20150218-09_ITMSms2cid	6.906	37.7	1.4e-10		43692.1	CANAL	SUN family beta-glucosidase-like protein
	[2]	Q59NP5	Q59NP5_CANAL		13	24.6	6.64	3.2e-11	857.831	2	2.3	EGSYCSYACQSGMSK	Carbamidomethyl@5;Carbamidomethyl@9	T20150218-09_ITMSms2cid	9.976	36.2	2.1e-10		43692.1	CANAL	SUN family beta-glucosidase-like protein
	[2]	Q59NP5	Q59NP5_CANAL		13	24.6	6.64	3.2e-11	930.427	2	1	IVGESGSTVSGSCSYANGK	Carbamidomethyl@13	T20150218-09_ITMSms2cid	10.493	44.3	3.2e-10		43692.1	CANAL	SUN family beta-glucosidase-like protein
	[2]	Q59NP5	Q59NP5_CANAL		13	24.6	6.64	3.2e-11	857.832	2	3.4	EGSYCSYACQSGMSK	Carbamidomethyl@5;Carbamidomethyl@9	T20150218-09_ITMSms2cid	7.671	35.7	3.8e-10		43692.1	CANAL	SUN family beta-glucosidase-like protein
	[2]	Q59NP5	Q59NP5_CANAL		13	24.6	6.64	3.2e-11	865.828	2	1.4	EGSYCSYACQSGMSK	Carbamidomethyl@5;Carbamidomethyl@9;Oxidation@13	T20150218-10_ITMSms2cid	22.614	36.3	4.2e-10		43692.1	CANAL	SUN family beta-glucosidase-like protein
	[2]	Q59NP5	Q59NP5_CANAL		13	24.6	6.64	3.2e-11	857.832	2	3.1	EGSYCSYACQSGMSK	Carbamidomethyl@5;Carbamidomethyl@9	T20150218-11_ITMSms2cid	10.503	32.7	5.5e-10		43692.1	CANAL	SUN family beta-glucosidase-like protein
	[2]	Q59NP5	Q59NP5_CANAL		13	24.6	6.64	3.2e-11	930.431	2	5.8	IVGESGSTVSGSCSYANGK	Carbamidomethyl@13	T20150218-10_ITMSms2cid	24.811	54.1	5.6e-10		43692.1	CANAL	SUN family beta-glucosidase-like protein
	[2]	Q59NP5	Q59NP5_CANAL		13	24.6	6.64	3.2e-11	930.428	2	2.7	IVGESGSTVSGSCSYANGK	Carbamidomethyl@13	T20150218-09_ITMSms2cid	8.9	42.3	5.6e-10		43692.1	CANAL	SUN family beta-glucosidase-like protein
	[2]	Q59NP5	Q59NP5_CANAL		13	24.6	6.64	3.2e-11	930.428	2	2.5	IVGESGSTVSGSCSYANGK	Carbamidomethyl@13	T20150218-10_ITMSms2cid	10.165	47.4	6e-10		43692.1	CANAL	SUN family beta-glucosidase-like protein
	[2]	Q59NP5	Q59NP5_CANAL		13	24.6	6.64	3.2e-11	857.825	2	-5	EGSYCSYACQSGMSK	Carbamidomethyl@5;Carbamidomethyl@9	T20150218-09_ITMSms2cid	8.438	34.7	6.7e-10		43692.1	CANAL	SUN family beta-glucosidase-like protein
	[2]	Q59NP5	Q59NP5_CANAL		13	24.6	6.64	3.2e-11	930.426	2	0.72	IVGESGSTVSGSCSYANGK	Carbamidomethyl@13	T20150218-11_ITMSms2cid	6.87	38.3	6.8e-10		43692.1	CANAL	SUN family beta-glucosidase-like protein
	[2]	Q59NP5	Q59NP5_CANAL		13	24.6	6.64	3.2e-11	930.43	2	4.4	IVGESGSTVSGSCSYANGK	Carbamidomethyl@13	T20150218-10_ITMSms2cid	7.843	41.5	7.9e-10		43692.1	CANAL	SUN family beta-glucosidase-like protein
	[2]	Q59NP5	Q59NP5_CANAL		13	24.6	6.64	3.2e-11	930.43	2	4.4	IVGESGSTVSGSCSYANGK	Carbamidomethyl@13	T20150218-11_ITMSms2cid	8.456	42.9	8.7e-10		43692.1	CANAL	SUN family beta-glucosidase-like protein
	[2]	Q59NP5	Q59NP5_CANAL		13	24.6	6.64	3.2e-11	930.426	2	-0.032	IVGESGSTVSGSCSYANGK	Carbamidomethyl@13	T20150218-10_ITMSms2cid	8.63	40.1	1.2e-09		43692.1	CANAL	SUN family beta-glucosidase-like protein
	[2]	Q59NP5	Q59NP5_CANAL		13	24.6	6.64	3.2e-11	930.429	2	4.2	IVGESGSTVSGSCSYANGK	Carbamidomethyl@13	T20150218-09_ITMSms2cid	6.453	43.1	1.3e-09		43692.1	CANAL	SUN family beta-glucosidase-like protein
	[2]	Q59NP5	Q59NP5_CANAL		13	24.6	6.64	3.2e-11	857.826	2	-2.9	EGSYCSYACQSGMSK	Carbamidomethyl@5;Carbamidomethyl@9	T20150218-10_ITMSms2cid	9.088	35.1	1.6e-09		43692.1	CANAL	SUN family beta-glucosidase-like protein
	[2]	Q59NP5	Q59NP5_CANAL		13	24.6	6.64	3.2e-11	930.427	2	1.7	IVGESGSTVSGSCSYANGK	Carbamidomethyl@13	T20150218-11_ITMSms2cid	10.09	35.3	1.7e-09		43692.1	CANAL	SUN family beta-glucosidase-like protein
	[2]	Q59NP5	Q59NP5_CANAL		13	24.6	6.64	3.2e-11	930.428	2	2.8	IVGESGSTVSGSCSYANGK	Carbamidomethyl@13	T20150218-10_ITMSms2cid	9.394	41.3	1.8e-09		43692.1	CANAL	SUN family beta-glucosidase-like protein
	[2]	Q59NP5	Q59NP5_CANAL		13	24.6	6.64	3.2e-11	930.424	2	-2.2	IVGESGSTVSGSCSYANGK	Carbamidomethyl@13	T20150218-11_ITMSms2cid	7.676	36.4	2.2e-09		43692.1	CANAL	SUN family beta-glucosidase-like protein
	[2]	Q59NP5	Q59NP5_CANAL		13	24.6	6.64	3.2e-11	857.833	2	4.9	EGSYCSYACQSGMSK	Carbamidomethyl@5;Carbamidomethyl@9	T20150218-09_ITMSms2cid	6.152	32.9	2.6e-09		43692.1	CANAL	SUN family beta-glucosidase-like protein
	[2]	Q59NP5	Q59NP5_CANAL		13	24.6	6.64	3.2e-11	930.426	2	0.18	IVGESGSTVSGSCSYANGK	Carbamidomethyl@13	T20150218-10_ITMSms2cid	11.039	37.4	2.6e-09		43692.1	CANAL	SUN family beta-glucosidase-like protein
	[2]	Q59NP5	Q59NP5_CANAL		13	24.6	6.64	3.2e-11	857.831	2	2.2	EGSYCSYACQSGMSK	Carbamidomethyl@5;Carbamidomethyl@9	T20150218-11_ITMSms2cid	7.41	31.1	3.6e-09		43692.1	CANAL	SUN family beta-glucosidase-like protein
	[2]	Q59NP5	Q59NP5_CANAL		13	24.6	6.64	3.2e-11	857.83	2	1.6	EGSYCSYACQSGMSK	Carbamidomethyl@5;Carbamidomethyl@9	T20150218-11_ITMSms2cid	8.915	30.5	4.6e-09		43692.1	CANAL	SUN family beta-glucosidase-like protein
	[2]	Q59NP5	Q59NP5_CANAL		13	24.6	6.64	3.2e-11	558.64	3	2.9	ANVVNKLSETVAICR	Carbamidomethyl@14	T20150218-11_ITMSms2cid	28.974	36.6	4.7e-09		43692.1	CANAL	SUN family beta-glucosidase-like protein
	[2]	Q59NP5	Q59NP5_CANAL		13	24.6	6.64	3.2e-11	930.428	2	2.8	IVGESGSTVSGSCSYANGK	Carbamidomethyl@13	T20150218-09_ITMSms2cid	8.001	39.6	5.1e-09		43692.1	CANAL	SUN family beta-glucosidase-like protein
	[2]	Q59NP5	Q59NP5_CANAL		13	24.6	6.64	3.2e-11	857.83	2	1.5	EGSYCSYACQSGMSK	Carbamidomethyl@5;Carbamidomethyl@9	T20150218-11_ITMSms2cid	8.161	28.7	5.4e-09		43692.1	CANAL	SUN family beta-glucosidase-like protein
	[2]	Q59NP5	Q59NP5_CANAL		13	24.6	6.64	3.2e-11	601.338	3	1.8	KANVVNKLSETVAICR	Carbamidomethyl@15	T20150218-11_ITMSms2cid	25.536	38	5.7e-09		43692.1	CANAL	SUN family beta-glucosidase-like protein
	[2]	Q59NP5	Q59NP5_CANAL		13	24.6	6.64	3.2e-11	857.83	2	1.1	EGSYCSYACQSGMSK	Carbamidomethyl@5;Carbamidomethyl@9	T20150218-10_ITMSms2cid	7.518	29.7	9.2e-09		43692.1	CANAL	SUN family beta-glucosidase-like protein
	[2]	Q59NP5	Q59NP5_CANAL		13	24.6	6.64	3.2e-11	930.426	2	0.4	IVGESGSTVSGSCSYANGK	Carbamidomethyl@13	T20150218-10_ITMSms2cid	7.074	30.8	1.1e-08		43692.1	CANAL	SUN family beta-glucosidase-like protein
	[2]	Q59NP5	Q59NP5_CANAL		13	24.6	6.64	3.2e-11	857.828	2	-1.4	EGSYCSYACQSGMSK	Carbamidomethyl@5;Carbamidomethyl@9	T20150218-10_ITMSms2cid	8.317	32.6	1.4e-08		43692.1	CANAL	SUN family beta-glucosidase-like protein
	[2]	Q59NP5	Q59NP5_CANAL		13	24.6	6.64	3.2e-11	930.428	2	2.8	IVGESGSTVSGSCSYANGK	Carbamidomethyl@13	T20150218-09_ITMSms2cid	5.643	37.5	1.4e-08		43692.1	CANAL	SUN family beta-glucosidase-like protein
	[2]	Q59NP5	Q59NP5_CANAL		13	24.6	6.64	3.2e-11	930.428	2	3.1	IVGESGSTVSGSCSYANGK	Carbamidomethyl@13	T20150218-10_ITMSms2cid	5.468	27	1.7e-08		43692.1	CANAL	SUN family beta-glucosidase-like protein
	[2]	Q59NP5	Q59NP5_CANAL		13	24.6	6.64	3.2e-11	601.338	3	2	KANVVNKLSETVAICR	Carbamidomethyl@15	T20150218-10_ITMSms2cid	33.494	32.4	2.5e-08		43692.1	CANAL	SUN family beta-glucosidase-like protein
	[2]	Q59NP5	Q59NP5_CANAL		13	24.6	6.64	3.2e-11	930.427	2	1.8	IVGESGSTVSGSCSYANGK	Carbamidomethyl@13	T20150218-11_ITMSms2cid	6.113	35.3	3.9e-08		43692.1	CANAL	SUN family beta-glucosidase-like protein
	[2]	Q59NP5	Q59NP5_CANAL		13	24.6	6.64	3.2e-11	601.337	3	1.1	KANVVNKLSETVAICR	Carbamidomethyl@15	T20150218-09_ITMSms2cid	30.546	32.9	4e-08		43692.1	CANAL	SUN family beta-glucosidase-like protein
	[2]	Q59NP5	Q59NP5_CANAL		13	24.6	6.64	3.2e-11	601.34	3	4.8	KANVVNKLSETVAICR	Carbamidomethyl@15	T20150218-10_ITMSms2cid	35.718	31.2	5e-08		43692.1	CANAL	SUN family beta-glucosidase-like protein
	[2]	Q59NP5	Q59NP5_CANAL		13	24.6	6.64	3.2e-11	857.83	2	1.4	EGSYCSYACQSGMSK	Carbamidomethyl@5;Carbamidomethyl@9	T20150218-10_ITMSms2cid	10.842	29.5	5.5e-08		43692.1	CANAL	SUN family beta-glucosidase-like protein
	[2]	Q59NP5	Q59NP5_CANAL		13	24.6	6.64	3.2e-11	524.776	2	-0.22	LSETVAICR	Carbamidomethyl@8	T20150218-11_ITMSms2cid	8.901	29.4	6.3e-08		43692.1	CANAL	SUN family beta-glucosidase-like protein
	[2]	Q59NP5	Q59NP5_CANAL		13	24.6	6.64	3.2e-11	857.831	2	2.3	EGSYCSYACQSGMSK	Carbamidomethyl@5;Carbamidomethyl@9	T20150218-09_ITMSms2cid	9.227	26.8	7.3e-08		43692.1	CANAL	SUN family beta-glucosidase-like protein
	[2]	Q59NP5	Q59NP5_CANAL		13	24.6	6.64	3.2e-11	524.776	2	-0.031	LSETVAICR	Carbamidomethyl@8	T20150218-11_ITMSms2cid	9.673	31	9.2e-08		43692.1	CANAL	SUN family beta-glucosidase-like protein
	[2]	Q59NP5	Q59NP5_CANAL		13	24.6	6.64	3.2e-11	857.832	2	3.8	EGSYCSYACQSGMSK	Carbamidomethyl@5;Carbamidomethyl@9	T20150218-10_ITMSms2cid	6.681	25.2	1.1e-07		43692.1	CANAL	SUN family beta-glucosidase-like protein
	[2]	Q59NP5	Q59NP5_CANAL		13	24.6	6.64	3.2e-11	857.834	2	5.9	EGSYCSYACQSGMSK	Carbamidomethyl@5;Carbamidomethyl@9	T20150218-10_ITMSms2cid	9.995	24.5	1.1e-07		43692.1	CANAL	SUN family beta-glucosidase-like protein
	[2]	Q59NP5	Q59NP5_CANAL		13	24.6	6.64	3.2e-11	524.777	2	0.35	LSETVAICR	Carbamidomethyl@8	T20150218-11_ITMSms2cid	8.146	34.1	1.3e-07		43692.1	CANAL	SUN family beta-glucosidase-like protein
	[2]	Q59NP5	Q59NP5_CANAL		13	24.6	6.64	3.2e-11	1044.01	2	3	VKIVGESGSTVSGSCSYANGK	Carbamidomethyl@15	T20150218-10_ITMSms2cid	24.878	28.5	1.4e-07		43692.1	CANAL	SUN family beta-glucosidase-like protein
	[2]	Q59NP5	Q59NP5_CANAL		13	24.6	6.64	3.2e-11	930.421	2	-5.2	IVGESGSTVSGSCSYANGK	Carbamidomethyl@13	T20150218-09_ITMSms2cid	4.799	31	1.5e-07		43692.1	CANAL	SUN family beta-glucosidase-like protein
	[2]	Q59NP5	Q59NP5_CANAL		13	24.6	6.64	3.2e-11	524.776	2	-0.031	LSETVAICR	Carbamidomethyl@8	T20150218-11_ITMSms2cid	10.427	30.8	1.5e-07		43692.1	CANAL	SUN family beta-glucosidase-like protein
	[2]	Q59NP5	Q59NP5_CANAL		13	24.6	6.64	3.2e-11	601.345	3	13	KANVVNKLSETVAICR	Carbamidomethyl@15	T20150218-11_ITMSms2cid	37.294	32.7	1.6e-07		43692.1	CANAL	SUN family beta-glucosidase-like protein
	[2]	Q59NP5	Q59NP5_CANAL		13	24.6	6.64	3.2e-11	524.777	2	0.16	LSETVAICR	Carbamidomethyl@8	T20150218-09_ITMSms2cid	8.82	28.4	1.8e-07		43692.1	CANAL	SUN family beta-glucosidase-like protein
	[2]	Q59NP5	Q59NP5_CANAL		13	24.6	6.64	3.2e-11	930.427	2	1.3	IVGESGSTVSGSCSYANGK	Carbamidomethyl@13	T20150218-11_ITMSms2cid	5.317	26.8	1.9e-07		43692.1	CANAL	SUN family beta-glucosidase-like protein
	[2]	Q59NP5	Q59NP5_CANAL		13	24.6	6.64	3.2e-11	930.427	2	1.9	IVGESGSTVSGSCSYANGK	Carbamidomethyl@13	T20150218-09_ITMSms2cid	7.215	32.4	2e-07		43692.1	CANAL	SUN family beta-glucosidase-like protein
	[2]	Q59NP5	Q59NP5_CANAL		13	24.6	6.64	3.2e-11	524.777	2	0.54	LSETVAICR	Carbamidomethyl@8	T20150218-10_ITMSms2cid	10.056	32.4	2.5e-07		43692.1	CANAL	SUN family beta-glucosidase-like protein
	[2]	Q59NP5	Q59NP5_CANAL		13	24.6	6.64	3.2e-11	524.777	2	0.73	LSETVAICR	Carbamidomethyl@8	T20150218-10_ITMSms2cid	8.512	30.5	2.5e-07		43692.1	CANAL	SUN family beta-glucosidase-like protein
	[2]	Q59NP5	Q59NP5_CANAL		13	24.6	6.64	3.2e-11	930.429	2	3.7	IVGESGSTVSGSCSYANGK	Carbamidomethyl@13	T20150218-09_ITMSms2cid	9.695	33	2.6e-07		43692.1	CANAL	SUN family beta-glucosidase-like protein
	[2]	Q59NP5	Q59NP5_CANAL		13	24.6	6.64	3.2e-11	628.296	2	5.5	SNYLCEWGVK	Carbamidomethyl@5	T20150218-09_ITMSms2cid	31.574	33.6	2.7e-07		43692.1	CANAL	SUN family beta-glucosidase-like protein
	[2]	Q59NP5	Q59NP5_CANAL		13	24.6	6.64	3.2e-11	524.777	2	0.54	LSETVAICR	Carbamidomethyl@8	T20150218-10_ITMSms2cid	7.735	29.5	2.7e-07		43692.1	CANAL	SUN family beta-glucosidase-like protein
	[2]	Q59NP5	Q59NP5_CANAL		13	24.6	6.64	3.2e-11	524.777	2	0.54	LSETVAICR	Carbamidomethyl@8	T20150218-10_ITMSms2cid	9.286	30.8	3.5e-07		43692.1	CANAL	SUN family beta-glucosidase-like protein
	[2]	Q59NP5	Q59NP5_CANAL		13	24.6	6.64	3.2e-11	628.297	2	7.1	SNYLCEWGVK	Carbamidomethyl@5	T20150218-09_ITMSms2cid	38.316	29.7	3.6e-07		43692.1	CANAL	SUN family beta-glucosidase-like protein
	[2]	Q59NP5	Q59NP5_CANAL		13	24.6	6.64	3.2e-11	524.776	2	-0.031	LSETVAICR	Carbamidomethyl@8	T20150218-11_ITMSms2cid	11.201	28.9	5.1e-07		43692.1	CANAL	SUN family beta-glucosidase-like protein
	[2]	Q59NP5	Q59NP5_CANAL		13	24.6	6.64	3.2e-11	524.777	2	0.92	LSETVAICR	Carbamidomethyl@8	T20150218-09_ITMSms2cid	6.526	27.6	5.8e-07		43692.1	CANAL	SUN family beta-glucosidase-like protein
	[2]	Q59NP5	Q59NP5_CANAL		13	24.6	6.64	3.2e-11	524.775	2	-2.3	LSETVAICR	Carbamidomethyl@8	T20150218-10_ITMSms2cid	6.979	26.3	6.4e-07		43692.1	CANAL	SUN family beta-glucosidase-like protein
	[2]	Q59NP5	Q59NP5_CANAL		13	24.6	6.64	3.2e-11	628.294	2	2.2	SNYLCEWGVK	Carbamidomethyl@5	T20150218-09_ITMSms2cid	41.023	27.2	6.9e-07		43692.1	CANAL	SUN family beta-glucosidase-like protein
	[2]	Q59NP5	Q59NP5_CANAL		13	24.6	6.64	3.2e-11	628.287	2	-8	SNYLCEWGVK	Carbamidomethyl@5	T20150218-10_ITMSms2cid	45.71	25.3	7e-07		43692.1	CANAL	SUN family beta-glucosidase-like protein
	[2]	Q59NP5	Q59NP5_CANAL		13	24.6	6.64	3.2e-11	628.298	2	8.6	SNYLCEWGVK	Carbamidomethyl@5	T20150218-11_ITMSms2cid	37.31	24.8	7.5e-07		43692.1	CANAL	SUN family beta-glucosidase-like protein
	[2]	Q59NP5	Q59NP5_CANAL		13	24.6	6.64	3.2e-11	628.295	2	4.9	SNYLCEWGVK	Carbamidomethyl@5	T20150218-10_ITMSms2cid	47.541	24.2	8.3e-07		43692.1	CANAL	SUN family beta-glucosidase-like protein
	[2]	Q59NP5	Q59NP5_CANAL		13	24.6	6.64	3.2e-11	524.777	2	1.1	LSETVAICR	Carbamidomethyl@8	T20150218-11_ITMSms2cid	25.513	32.9	8.8e-07		43692.1	CANAL	SUN family beta-glucosidase-like protein
	[2]	Q59NP5	Q59NP5_CANAL		13	24.6	6.64	3.2e-11	524.776	2	-0.031	LSETVAICR	Carbamidomethyl@8	T20150218-10_ITMSms2cid	10.827	25	9e-07		43692.1	CANAL	SUN family beta-glucosidase-like protein
	[2]	Q59NP5	Q59NP5_CANAL		13	24.6	6.64	3.2e-11	524.777	2	1.3	LSETVAICR	Carbamidomethyl@8	T20150218-11_ITMSms2cid	7.363	27.1	9.2e-07		43692.1	CANAL	SUN family beta-glucosidase-like protein
	[2]	Q59NP5	Q59NP5_CANAL		13	24.6	6.64	3.2e-11	601.34	3	5.5	KANVVNKLSETVAICR	Carbamidomethyl@15	T20150218-11_ITMSms2cid	35.915	26.2	9.8e-07		43692.1	CANAL	SUN family beta-glucosidase-like protein
	[2]	Q59NP5	Q59NP5_CANAL		13	24.6	6.64	3.2e-11	524.777	2	0.92	LSETVAICR	Carbamidomethyl@8	T20150218-09_ITMSms2cid	7.297	30.7	1e-06		43692.1	CANAL	SUN family beta-glucosidase-like protein
	[2]	Q59NP5	Q59NP5_CANAL		13	24.6	6.64	3.2e-11	524.778	2	2.6	LSETVAICR	Carbamidomethyl@8	T20150218-09_ITMSms2cid	9.594	29.2	1.2e-06		43692.1	CANAL	SUN family beta-glucosidase-like protein
	[2]	Q59NP5	Q59NP5_CANAL		13	24.6	6.64	3.2e-11	451.256	4	3.4	KANVVNKLSETVAICR	Carbamidomethyl@15	T20150218-09_ITMSms2cid	26.101	35.7	1.3e-06		43692.1	CANAL	SUN family beta-glucosidase-like protein
	[2]	Q59NP5	Q59NP5_CANAL		13	24.6	6.64	3.2e-11	524.777	2	1.5	LSETVAICR	Carbamidomethyl@8	T20150218-09_ITMSms2cid	8.054	27.9	1.4e-06		43692.1	CANAL	SUN family beta-glucosidase-like protein
	[2]	Q59NP5	Q59NP5_CANAL		13	24.6	6.64	3.2e-11	524.776	2	-0.98	LSETVAICR	Carbamidomethyl@8	T20150218-11_ITMSms2cid	11.966	24	1.4e-06		43692.1	CANAL	SUN family beta-glucosidase-like protein
	[2]	Q59NP5	Q59NP5_CANAL		13	24.6	6.64	3.2e-11	628.303	2	16	SNYLCEWGVK	Carbamidomethyl@5	T20150218-11_ITMSms2cid	43.021	26.4	1.5e-06		43692.1	CANAL	SUN family beta-glucosidase-like protein
	[2]	Q59NP5	Q59NP5_CANAL		13	24.6	6.64	3.2e-11	628.298	2	9.2	SNYLCEWGVK	Carbamidomethyl@5	T20150218-10_ITMSms2cid	38.319	23.7	1.7e-06		43692.1	CANAL	SUN family beta-glucosidase-like protein
	[2]	Q59NP5	Q59NP5_CANAL		13	24.6	6.64	3.2e-11	628.297	2	7.9	SNYLCEWGVK	Carbamidomethyl@5	T20150218-10_ITMSms2cid	51.513	23.5	1.7e-06		43692.1	CANAL	SUN family beta-glucosidase-like protein
	[2]	Q59NP5	Q59NP5_CANAL		13	24.6	6.64	3.2e-11	628.294	2	2.7	SNYLCEWGVK	Carbamidomethyl@5	T20150218-11_ITMSms2cid	51.487	21.6	1.9e-06		43692.1	CANAL	SUN family beta-glucosidase-like protein
	[2]	Q59NP5	Q59NP5_CANAL		13	24.6	6.64	3.2e-11	524.777	2	0.73	LSETVAICR	Carbamidomethyl@8	T20150218-09_ITMSms2cid	5.737	27.8	2e-06		43692.1	CANAL	SUN family beta-glucosidase-like protein
	[2]	Q59NP5	Q59NP5_CANAL		13	24.6	6.64	3.2e-11	475.769	2	0.81	DSLNFKVK		T20150218-10_ITMSms2cid	25.06	31.7	2.3e-06		43692.1	CANAL	SUN family beta-glucosidase-like protein
	[2]	Q59NP5	Q59NP5_CANAL		13	24.6	6.64	3.2e-11	524.775	2	-2.3	LSETVAICR	Carbamidomethyl@8	T20150218-09_ITMSms2cid	28.093	24.4	3.1e-06		43692.1	CANAL	SUN family beta-glucosidase-like protein
	[2]	Q59NP5	Q59NP5_CANAL		13	24.6	6.64	3.2e-11	461.897	3	1.7	SNYLCEWGVKK	Carbamidomethyl@5	T20150218-11_ITMSms2cid	26.936	21.1	3.7e-06		43692.1	CANAL	SUN family beta-glucosidase-like protein
	[2]	Q59NP5	Q59NP5_CANAL		13	24.6	6.64	3.2e-11	475.769	2	0.81	DSLNFKVK		T20150218-11_ITMSms2cid	25.018	30.6	4e-06		43692.1	CANAL	SUN family beta-glucosidase-like protein
	[2]	Q59NP5	Q59NP5_CANAL		13	24.6	6.64	3.2e-11	524.777	2	1.5	LSETVAICR	Carbamidomethyl@8	T20150218-11_ITMSms2cid	6.617	23.6	4.5e-06		43692.1	CANAL	SUN family beta-glucosidase-like protein
	[2]	Q59NP5	Q59NP5_CANAL		13	24.6	6.64	3.2e-11	620.623	3	5.5	IVGESGSTVSGSCSYANGK	Carbamidomethyl@13	T20150218-10_ITMSms2cid	24.831	29.4	4.5e-06		43692.1	CANAL	SUN family beta-glucosidase-like protein
	[2]	Q59NP5	Q59NP5_CANAL		13	24.6	6.64	3.2e-11	475.77	2	1.6	DSLNFKVK		T20150218-09_ITMSms2cid	25.124	30.6	4.5e-06		43692.1	CANAL	SUN family beta-glucosidase-like protein
	[2]	Q59NP5	Q59NP5_CANAL		13	24.6	6.64	3.2e-11	628.295	2	4.4	SNYLCEWGVK	Carbamidomethyl@5	T20150218-11_ITMSms2cid	43.797	21.9	5e-06		43692.1	CANAL	SUN family beta-glucosidase-like protein
	[2]	Q59NP5	Q59NP5_CANAL		13	24.6	6.64	3.2e-11	857.834	2	5.7	EGSYCSYACQSGMSK	Carbamidomethyl@5;Carbamidomethyl@9	T20150218-11_ITMSms2cid	6.538	19.3	5.2e-06		43692.1	CANAL	SUN family beta-glucosidase-like protein
	[2]	Q59NP5	Q59NP5_CANAL		13	24.6	6.64	3.2e-11	524.778	2	3.6	LSETVAICR	Carbamidomethyl@8	T20150218-10_ITMSms2cid	6.204	18.7	5.9e-06		43692.1	CANAL	SUN family beta-glucosidase-like protein
	[2]	Q59NP5	Q59NP5_CANAL		13	24.6	6.64	3.2e-11	628.296	2	6	SNYLCEWGVK	Carbamidomethyl@5	T20150218-09_ITMSms2cid	36.957	21.4	7e-06		43692.1	CANAL	SUN family beta-glucosidase-like protein
	[2]	Q59NP5	Q59NP5_CANAL		13	24.6	6.64	3.2e-11	451.256	4	4.5	KANVVNKLSETVAICR	Carbamidomethyl@15	T20150218-11_ITMSms2cid	25.583	29.3	7.1e-06		43692.1	CANAL	SUN family beta-glucosidase-like protein
	[2]	Q59NP5	Q59NP5_CANAL		13	24.6	6.64	3.2e-11	524.777	2	0.54	LSETVAICR	Carbamidomethyl@8	T20150218-10_ITMSms2cid	11.599	21.7	8.4e-06		43692.1	CANAL	SUN family beta-glucosidase-like protein
	[2]	Q59NP5	Q59NP5_CANAL		13	24.6	6.64	3.2e-11	524.777	2	0.54	LSETVAICR	Carbamidomethyl@8	T20150218-11_ITMSms2cid	30.194	22	9.7e-06		43692.1	CANAL	SUN family beta-glucosidase-like protein
	[2]	Q59NP5	Q59NP5_CANAL		13	24.6	6.64	3.2e-11	461.895	3	-1.7	SNYLCEWGVKK	Carbamidomethyl@5	T20150218-10_ITMSms2cid	27.443	21.3	1.3e-05		43692.1	CANAL	SUN family beta-glucosidase-like protein
	[2]	Q59NP5	Q59NP5_CANAL		13	24.6	6.64	3.2e-11	524.778	2	3.2	LSETVAICR	Carbamidomethyl@8	T20150218-10_ITMSms2cid	25.726	21.2	1.4e-05		43692.1	CANAL	SUN family beta-glucosidase-like protein
	[2]	Q59NP5	Q59NP5_CANAL		13	24.6	6.64	3.2e-11	524.777	2	0.54	LSETVAICR	Carbamidomethyl@8	T20150218-10_ITMSms2cid	21.703	17.9	2.1e-05		43692.1	CANAL	SUN family beta-glucosidase-like protein
	[2]	Q59NP5	Q59NP5_CANAL		13	24.6	6.64	3.2e-11	386.737	2	-0.83	KANVVNK		T20150218-11_ITMSms2cid	15.746	18.1	2.8e-05		43692.1	CANAL	SUN family beta-glucosidase-like protein
	[2]	Q59NP5	Q59NP5_CANAL		13	24.6	6.64	3.2e-11	524.779	2	4.4	LSETVAICR	Carbamidomethyl@8	T20150218-09_ITMSms2cid	3.991	16.2	3.4e-05		43692.1	CANAL	SUN family beta-glucosidase-like protein
	[2]	Q59NP5	Q59NP5_CANAL		13	24.6	6.64	3.2e-11	362.188	2	3	DSLNFK		T20150218-11_ITMSms2cid	9.182	23.1	3.5e-05		43692.1	CANAL	SUN family beta-glucosidase-like protein
	[2]	Q59NP5	Q59NP5_CANAL		13	24.6	6.64	3.2e-11	461.896	3	1.3	SNYLCEWGVKK	Carbamidomethyl@5	T20150218-11_ITMSms2cid	29.07	17.8	4.1e-05		43692.1	CANAL	SUN family beta-glucosidase-like protein
	[2]	Q59NP5	Q59NP5_CANAL		13	24.6	6.64	3.2e-11	362.188	2	1.9	DSLNFK		T20150218-10_ITMSms2cid	8.683	19.7	4.4e-05		43692.1	CANAL	SUN family beta-glucosidase-like protein
	[2]	Q59NP5	Q59NP5_CANAL		13	24.6	6.64	3.2e-11	362.188	2	2.1	DSLNFK		T20150218-11_ITMSms2cid	8.427	17.9	4.4e-05		43692.1	CANAL	SUN family beta-glucosidase-like protein
	[2]	Q59NP5	Q59NP5_CANAL		13	24.6	6.64	3.2e-11	362.188	2	1.3	DSLNFK		T20150218-11_ITMSms2cid	7.663	17.1	4.8e-05		43692.1	CANAL	SUN family beta-glucosidase-like protein
	[2]	Q59NP5	Q59NP5_CANAL		13	24.6	6.64	3.2e-11	386.738	2	0.21	KANVVNK		T20150218-10_ITMSms2cid	17.3	17.9	5.2e-05		43692.1	CANAL	SUN family beta-glucosidase-like protein
	[2]	Q59NP5	Q59NP5_CANAL		13	24.6	6.64	3.2e-11	362.188	2	2.4	DSLNFK		T20150218-11_ITMSms2cid	9.95	17.8	5.3e-05		43692.1	CANAL	SUN family beta-glucosidase-like protein
	[2]	Q59NP5	Q59NP5_CANAL		13	24.6	6.64	3.2e-11	362.189	2	4.3	DSLNFK		T20150218-10_ITMSms2cid	23.994	22.9	5.4e-05		43692.1	CANAL	SUN family beta-glucosidase-like protein
	[2]	Q59NP5	Q59NP5_CANAL		13	24.6	6.64	3.2e-11	362.188	2	3.2	DSLNFK		T20150218-10_ITMSms2cid	24.823	24	5.5e-05		43692.1	CANAL	SUN family beta-glucosidase-like protein
	[2]	Q59NP5	Q59NP5_CANAL		13	24.6	6.64	3.2e-11	362.189	2	4.6	DSLNFK		T20150218-09_ITMSms2cid	25.026	24.4	5.7e-05		43692.1	CANAL	SUN family beta-glucosidase-like protein
	[2]	Q59NP5	Q59NP5_CANAL		13	24.6	6.64	3.2e-11	362.188	2	2.1	DSLNFK		T20150218-11_ITMSms2cid	24.62	23.2	6.2e-05		43692.1	CANAL	SUN family beta-glucosidase-like protein
	[2]	Q59NP5	Q59NP5_CANAL		13	24.6	6.64	3.2e-11	362.188	2	1.6	DSLNFK		T20150218-09_ITMSms2cid	8.505	21.1	6.4e-05		43692.1	CANAL	SUN family beta-glucosidase-like protein
	[2]	Q59NP5	Q59NP5_CANAL		13	24.6	6.64	3.2e-11	362.188	2	1.9	DSLNFK		T20150218-10_ITMSms2cid	9.47	19.6	6.6e-05		43692.1	CANAL	SUN family beta-glucosidase-like protein
	[2]	Q59NP5	Q59NP5_CANAL		13	24.6	6.64	3.2e-11	386.738	2	0.21	KANVVNK		T20150218-10_ITMSms2cid	14.259	20.1	7.4e-05		43692.1	CANAL	SUN family beta-glucosidase-like protein
	[2]	Q59NP5	Q59NP5_CANAL		13	24.6	6.64	3.2e-11	362.188	2	3	DSLNFK		T20150218-10_ITMSms2cid	22.384	20.3	7.6e-05		43692.1	CANAL	SUN family beta-glucosidase-like protein
	[2]	Q59NP5	Q59NP5_CANAL		13	24.6	6.64	3.2e-11	949.216	4	4	TDYPGTENMVIPTVVGGGSTSVITVVDQSTYYTWR		T20150218-10_ITMSms2cid	47.599	28.6	8.1e-05		43692.1	CANAL	SUN family beta-glucosidase-like protein
	[2]	Q59NP5	Q59NP5_CANAL		13	24.6	6.64	3.2e-11	362.188	2	1.6	DSLNFK		T20150218-09_ITMSms2cid	7.738	19.4	0.00011		43692.1	CANAL	SUN family beta-glucosidase-like protein
	[2]	Q59NP5	Q59NP5_CANAL		13	24.6	6.64	3.2e-11	362.188	2	3.2	DSLNFK		T20150218-11_ITMSms2cid	23.883	18.9	0.00012		43692.1	CANAL	SUN family beta-glucosidase-like protein
	[2]	Q59NP5	Q59NP5_CANAL		13	24.6	6.64	3.2e-11	362.188	2	2.1	DSLNFK		T20150218-09_ITMSms2cid	6.967	16.6	0.00012		43692.1	CANAL	SUN family beta-glucosidase-like protein
	[2]	Q59NP5	Q59NP5_CANAL		13	24.6	6.64	3.2e-11	386.738	2	0.21	KANVVNK		T20150218-10_ITMSms2cid	15.015	17.1	0.00013		43692.1	CANAL	SUN family beta-glucosidase-like protein
	[2]	Q59NP5	Q59NP5_CANAL		13	24.6	6.64	3.2e-11	386.737	2	-1.3	KANVVNK		T20150218-10_ITMSms2cid	12.73	17	0.00014		43692.1	CANAL	SUN family beta-glucosidase-like protein
	[2]	Q59NP5	Q59NP5_CANAL		13	24.6	6.64	3.2e-11	362.189	2	5.2	DSLNFK		T20150218-11_ITMSms2cid	26.062	19.4	0.00014		43692.1	CANAL	SUN family beta-glucosidase-like protein
	[2]	Q59NP5	Q59NP5_CANAL		13	24.6	6.64	3.2e-11	362.189	2	5.5	DSLNFK		T20150218-11_ITMSms2cid	11.432	19	0.00016		43692.1	CANAL	SUN family beta-glucosidase-like protein
	[2]	Q59NP5	Q59NP5_CANAL		13	24.6	6.64	3.2e-11	386.738	2	1.5	KANVVNK		T20150218-10_ITMSms2cid	13.499	18	0.00016		43692.1	CANAL	SUN family beta-glucosidase-like protein
	[2]	Q59NP5	Q59NP5_CANAL		13	24.6	6.64	3.2e-11	362.189	2	3.8	DSLNFK		T20150218-10_ITMSms2cid	7.142	18.8	0.00017		43692.1	CANAL	SUN family beta-glucosidase-like protein
	[2]	Q59NP5	Q59NP5_CANAL		13	24.6	6.64	3.2e-11	362.189	2	5.7	DSLNFK		T20150218-11_ITMSms2cid	21.378	18.7	0.00023		43692.1	CANAL	SUN family beta-glucosidase-like protein
	[2]	Q59NP5	Q59NP5_CANAL		13	24.6	6.64	3.2e-11	558.642	3	5.9	ANVVNKLSETVAICR	Carbamidomethyl@14	T20150218-11_ITMSms2cid	39.861	20.2	0.00024		43692.1	CANAL	SUN family beta-glucosidase-like protein
	[2]	Q59NP5	Q59NP5_CANAL		13	24.6	6.64	3.2e-11	386.738	2	0.72	KANVVNK		T20150218-10_ITMSms2cid	11.968	16.4	0.00024		43692.1	CANAL	SUN family beta-glucosidase-like protein
	[2]	Q59NP5	Q59NP5_CANAL		13	24.6	6.64	3.2e-11	362.188	2	3.2	DSLNFK		T20150218-10_ITMSms2cid	10.243	21.9	0.00025		43692.1	CANAL	SUN family beta-glucosidase-like protein
	[2]	Q59NP5	Q59NP5_CANAL		13	24.6	6.64	3.2e-11	362.188	2	1.9	DSLNFK		T20150218-09_ITMSms2cid	6.204	15.7	0.00026		43692.1	CANAL	SUN family beta-glucosidase-like protein
	[2]	Q59NP5	Q59NP5_CANAL		13	24.6	6.64	3.2e-11	362.188	2	2.7	DSLNFK		T20150218-10_ITMSms2cid	7.916	17	0.00026		43692.1	CANAL	SUN family beta-glucosidase-like protein
	[2]	Q59NP5	Q59NP5_CANAL		13	24.6	6.64	3.2e-11	558.638	3	-0.88	ANVVNKLSETVAICR	Carbamidomethyl@14	T20150218-10_ITMSms2cid	34.77	18.1	0.00032		43692.1	CANAL	SUN family beta-glucosidase-like protein
	[2]	Q59NP5	Q59NP5_CANAL		13	24.6	6.64	3.2e-11	386.738	2	1.2	KANVVNK		T20150218-10_ITMSms2cid	18.078	15.6	0.00042		43692.1	CANAL	SUN family beta-glucosidase-like protein
	[2]	Q59NP5	Q59NP5_CANAL		13	24.6	6.64	3.2e-11	386.738	2	1.8	KANVVNK		T20150218-10_ITMSms2cid	16.54	15.1	0.00052		43692.1	CANAL	SUN family beta-glucosidase-like protein
	[2]	Q59NP5	Q59NP5_CANAL		13	24.6	6.64	3.2e-11	362.189	2	5.7	DSLNFK		T20150218-10_ITMSms2cid	11.026	16.1	0.00057		43692.1	CANAL	SUN family beta-glucosidase-like protein
	[2]	Q59NP5	Q59NP5_CANAL		13	24.6	6.64	3.2e-11	451.255	4	1.2	KANVVNKLSETVAICR	Carbamidomethyl@15	T20150218-10_ITMSms2cid	25.53	20.7	0.00059		43692.1	CANAL	SUN family beta-glucosidase-like protein
	[2]	Q59NP5	Q59NP5_CANAL		13	24.6	6.64	3.2e-11	386.738	2	1.5	KANVVNK		T20150218-11_ITMSms2cid	13.173	16.6	0.0006		43692.1	CANAL	SUN family beta-glucosidase-like protein
	[2]	Q59NP5	Q59NP5_CANAL		13	24.6	6.64	3.2e-11	386.737	2	-0.83	KANVVNK		T20150218-10_ITMSms2cid	19.831	15.1	0.00074		43692.1	CANAL	SUN family beta-glucosidase-like protein
	[2]	Q59NP5	Q59NP5_CANAL		13	24.6	6.64	3.2e-11	386.737	2	-0.31	KANVVNK		T20150218-10_ITMSms2cid	18.851	17.2	0.00077		43692.1	CANAL	SUN family beta-glucosidase-like protein
	[3]	P87020	PRA1_CANAL		14	22.7	5.49	1.7e-09	481.593	3	7.3	TNIFWAGDLLHR		T20150218-11_ITMSms2cid	36.485	33.9	1.7e-09		33115.5	CANAL	pH-regulated antigen PRA1
	[3]	P87020	PRA1_CANAL		14	22.7	5.49	1.7e-09	573.625	3	3.8	RYLSQLCSGGYTVSK	Carbamidomethyl@7	T20150218-10_ITMSms2cid	25.741	39.3	5.5e-09		33115.5	CANAL	pH-regulated antigen PRA1
	[3]	P87020	PRA1_CANAL		14	22.7	5.49	1.7e-09	553.3	3	2	SKTNIFWAGDLLHR		T20150218-10_ITMSms2cid	32.562	40.4	5.7e-09		33115.5	CANAL	pH-regulated antigen PRA1
	[3]	P87020	PRA1_CANAL		14	22.7	5.49	1.7e-09	536.786	2	6	FGSKSPFFR		T20150218-09_ITMSms2cid	26.266	34.5	1.3e-08		33115.5	CANAL	pH-regulated antigen PRA1
	[3]	P87020	PRA1_CANAL		14	22.7	5.49	1.7e-09	770.869	2	6.6	SSILFLCDDLDDK	Carbamidomethyl@7	T20150218-10_ITMSms2cid	38.484	49.2	1.9e-08		33115.5	CANAL	pH-regulated antigen PRA1
	[3]	P87020	PRA1_CANAL		14	22.7	5.49	1.7e-09	415.226	4	1.7	SKTNIFWAGDLLHR		T20150218-10_ITMSms2cid	32.523	36.4	2.4e-08		33115.5	CANAL	pH-regulated antigen PRA1
	[3]	P87020	PRA1_CANAL		14	22.7	5.49	1.7e-09	553.301	3	4.6	SKTNIFWAGDLLHR		T20150218-09_ITMSms2cid	32.585	34.9	2.8e-08		33115.5	CANAL	pH-regulated antigen PRA1
	[3]	P87020	PRA1_CANAL		14	22.7	5.49	1.7e-09	536.784	2	3.2	FGSKSPFFR		T20150218-10_ITMSms2cid	25.691	35	3.6e-08		33115.5	CANAL	pH-regulated antigen PRA1
	[3]	P87020	PRA1_CANAL		14	22.7	5.49	1.7e-09	481.59	3	0.65	TNIFWAGDLLHR		T20150218-09_ITMSms2cid	36.448	30.6	5e-08		33115.5	CANAL	pH-regulated antigen PRA1
	[3]	P87020	PRA1_CANAL		14	22.7	5.49	1.7e-09	553.304	3	9.8	SKTNIFWAGDLLHR		T20150218-11_ITMSms2cid	32.529	34.4	7.7e-08		33115.5	CANAL	pH-regulated antigen PRA1
	[3]	P87020	PRA1_CANAL		14	22.7	5.49	1.7e-09	481.59	3	1.5	TNIFWAGDLLHR		T20150218-10_ITMSms2cid	36.467	29.3	7.7e-08		33115.5	CANAL	pH-regulated antigen PRA1
	[3]	P87020	PRA1_CANAL		14	22.7	5.49	1.7e-09	562.752	2	6	NDGWAGYWR		T20150218-10_ITMSms2cid	32.008	23.2	3.3e-07		33115.5	CANAL	pH-regulated antigen PRA1
	[3]	P87020	PRA1_CANAL		14	22.7	5.49	1.7e-09	358.192	3	2.9	FGSKSPFFR		T20150218-11_ITMSms2cid	25.632	26.5	5.5e-07		33115.5	CANAL	pH-regulated antigen PRA1
	[3]	P87020	PRA1_CANAL		14	22.7	5.49	1.7e-09	481.592	3	5.4	TNIFWAGDLLHR		T20150218-11_ITMSms2cid	38.264	23.4	5.8e-07		33115.5	CANAL	pH-regulated antigen PRA1
	[3]	P87020	PRA1_CANAL		14	22.7	5.49	1.7e-09	553.303	3	8.9	SKTNIFWAGDLLHR		T20150218-10_ITMSms2cid	38.562	26.2	7.3e-07		33115.5	CANAL	pH-regulated antigen PRA1
	[3]	P87020	PRA1_CANAL		14	22.7	5.49	1.7e-09	734.342	4	10	SSILFLCDDLDDKCKNDGWAGYWR	Carbamidomethyl@7;Carbamidomethyl@14	T20150218-10_ITMSms2cid	39.202	34.8	8.8e-07		33115.5	CANAL	pH-regulated antigen PRA1
	[3]	P87020	PRA1_CANAL		14	22.7	5.49	1.7e-09	718.725	3	9	TNIFWAGDLLHRFWHLK		T20150218-10_ITMSms2cid	41.615	29.4	1.1e-06		33115.5	CANAL	pH-regulated antigen PRA1
	[3]	P87020	PRA1_CANAL		14	22.7	5.49	1.7e-09	471.543	3	-0.55	CKNDGWAGYWR	Carbamidomethyl@1	T20150218-09_ITMSms2cid	28.064	27.7	1.2e-06		33115.5	CANAL	pH-regulated antigen PRA1
	[3]	P87020	PRA1_CANAL		14	22.7	5.49	1.7e-09	539.294	4	6.8	TNIFWAGDLLHRFWHLK		T20150218-11_ITMSms2cid	41.272	37.1	1.4e-06		33115.5	CANAL	pH-regulated antigen PRA1
	[3]	P87020	PRA1_CANAL		14	22.7	5.49	1.7e-09	400.891	3	4	FGSKSPFFRK		T20150218-11_ITMSms2cid	22.999	24.1	1.8e-06		33115.5	CANAL	pH-regulated antigen PRA1
	[3]	P87020	PRA1_CANAL		14	22.7	5.49	1.7e-09	474.662	5	5.6	SKTNIFWAGDLLHRFWHLK		T20150218-09_ITMSms2cid	38.742	33.8	2.1e-06		33115.5	CANAL	pH-regulated antigen PRA1
	[3]	P87020	PRA1_CANAL		14	22.7	5.49	1.7e-09	400.889	3	0.54	FGSKSPFFRK		T20150218-10_ITMSms2cid	23.646	23.2	2.3e-06		33115.5	CANAL	pH-regulated antigen PRA1
	[3]	P87020	PRA1_CANAL		14	22.7	5.49	1.7e-09	400.889	3	0.54	FGSKSPFFRK		T20150218-11_ITMSms2cid	24.634	22.4	2.4e-06		33115.5	CANAL	pH-regulated antigen PRA1
	[3]	P87020	PRA1_CANAL		14	22.7	5.49	1.7e-09	718.722	3	5.4	TNIFWAGDLLHRFWHLK		T20150218-09_ITMSms2cid	41.324	27.6	2.7e-06		33115.5	CANAL	pH-regulated antigen PRA1
	[3]	P87020	PRA1_CANAL		14	22.7	5.49	1.7e-09	400.889	3	0.79	FGSKSPFFRK		T20150218-10_ITMSms2cid	22.889	22.2	2.8e-06		33115.5	CANAL	pH-regulated antigen PRA1
	[3]	P87020	PRA1_CANAL		14	22.7	5.49	1.7e-09	600.83	2	0.77	FGSKSPFFRK		T20150218-10_ITMSms2cid	23.245	21.9	3.5e-06		33115.5	CANAL	pH-regulated antigen PRA1
	[3]	P87020	PRA1_CANAL		14	22.7	5.49	1.7e-09	474.662	5	5.4	SKTNIFWAGDLLHRFWHLK		T20150218-10_ITMSms2cid	38.591	32.9	4.5e-06		33115.5	CANAL	pH-regulated antigen PRA1
	[3]	P87020	PRA1_CANAL		14	22.7	5.49	1.7e-09	358.194	3	8.2	FGSKSPFFR		T20150218-11_ITMSms2cid	27.171	24	4.5e-06		33115.5	CANAL	pH-regulated antigen PRA1
	[3]	P87020	PRA1_CANAL		14	22.7	5.49	1.7e-09	539.292	4	3.4	TNIFWAGDLLHRFWHLK		T20150218-11_ITMSms2cid	50.593	29.7	4.8e-06		33115.5	CANAL	pH-regulated antigen PRA1
	[3]	P87020	PRA1_CANAL		14	22.7	5.49	1.7e-09	415.225	4	-1.4	SKTNIFWAGDLLHR		T20150218-09_ITMSms2cid	32.509	25.2	7.8e-06		33115.5	CANAL	pH-regulated antigen PRA1
	[3]	P87020	PRA1_CANAL		14	22.7	5.49	1.7e-09	400.889	3	1	FGSKSPFFRK		T20150218-09_ITMSms2cid	24.439	20	1e-05		33115.5	CANAL	pH-regulated antigen PRA1
	[3]	P87020	PRA1_CANAL		14	22.7	5.49	1.7e-09	553.301	3	4.6	SKTNIFWAGDLLHR		T20150218-10_ITMSms2cid	33.672	19.5	1.1e-05		33115.5	CANAL	pH-regulated antigen PRA1
	[3]	P87020	PRA1_CANAL		14	22.7	5.49	1.7e-09	400.89	3	2.3	FGSKSPFFRK		T20150218-11_ITMSms2cid	23.836	21.9	1.2e-05		33115.5	CANAL	pH-regulated antigen PRA1
	[3]	P87020	PRA1_CANAL		14	22.7	5.49	1.7e-09	358.191	3	1.5	FGSKSPFFR		T20150218-09_ITMSms2cid	25.984	20.8	1.5e-05		33115.5	CANAL	pH-regulated antigen PRA1
	[3]	P87020	PRA1_CANAL		14	22.7	5.49	1.7e-09	474.662	5	6.9	SKTNIFWAGDLLHRFWHLK		T20150218-11_ITMSms2cid	38.485	27.3	1.7e-05		33115.5	CANAL	pH-regulated antigen PRA1
	[3]	P87020	PRA1_CANAL		14	22.7	5.49	1.7e-09	358.193	3	7.4	FGSKSPFFR		T20150218-11_ITMSms2cid	26.36	22.5	1.7e-05		33115.5	CANAL	pH-regulated antigen PRA1
	[3]	P87020	PRA1_CANAL		14	22.7	5.49	1.7e-09	358.19	3	-0.46	FGSKSPFFR		T20150218-10_ITMSms2cid	25.492	20.8	1.9e-05		33115.5	CANAL	pH-regulated antigen PRA1
	[3]	P87020	PRA1_CANAL		14	22.7	5.49	1.7e-09	400.889	3	-1.2	FGSKSPFFRK		T20150218-10_ITMSms2cid	24.541	20	2.3e-05		33115.5	CANAL	pH-regulated antigen PRA1
	[3]	P87020	PRA1_CANAL		14	22.7	5.49	1.7e-09	539.289	4	-3.3	TNIFWAGDLLHRFWHLK		T20150218-11_ITMSms2cid	53.851	27.3	2.6e-05		33115.5	CANAL	pH-regulated antigen PRA1
	[3]	P87020	PRA1_CANAL		14	22.7	5.49	1.7e-09	391.221	2	0.24	SPFFRK		T20150218-10_ITMSms2cid	21.16	23.5	3e-05		33115.5	CANAL	pH-regulated antigen PRA1
	[3]	P87020	PRA1_CANAL		14	22.7	5.49	1.7e-09	539.294	4	7.3	TNIFWAGDLLHRFWHLK		T20150218-10_ITMSms2cid	41.546	24.7	4.3e-05		33115.5	CANAL	pH-regulated antigen PRA1
	[3]	P87020	PRA1_CANAL		14	22.7	5.49	1.7e-09	415.229	4	7	SKTNIFWAGDLLHR		T20150218-11_ITMSms2cid	32.454	24.6	7.5e-05		33115.5	CANAL	pH-regulated antigen PRA1
	[3]	P87020	PRA1_CANAL		14	22.7	5.49	1.7e-09	481.593	3	7.7	TNIFWAGDLLHR		T20150218-11_ITMSms2cid	40.047	18.9	8.5e-05		33115.5	CANAL	pH-regulated antigen PRA1
	[3]	P87020	PRA1_CANAL		14	22.7	5.49	1.7e-09	593.077	4	8.4	SKTNIFWAGDLLHRFWHLK		T20150218-11_ITMSms2cid	38.568	23.9	0.00012		33115.5	CANAL	pH-regulated antigen PRA1
	[3]	P87020	PRA1_CANAL		14	22.7	5.49	1.7e-09	539.292	4	2.1	TNIFWAGDLLHRFWHLK		T20150218-11_ITMSms2cid	51.712	24.4	0.00021		33115.5	CANAL	pH-regulated antigen PRA1
	[3]	P87020	PRA1_CANAL		14	22.7	5.49	1.7e-09	481.59	3	1.7	TNIFWAGDLLHR		T20150218-10_ITMSms2cid	45.466	17	0.00022		33115.5	CANAL	pH-regulated antigen PRA1
	[3]	P87020	PRA1_CANAL		14	22.7	5.49	1.7e-09	327.177	2	8.8	SPFFR		T20150218-11_ITMSms2cid	36.194	16.5	0.00036		33115.5	CANAL	pH-regulated antigen PRA1
	[3]	P87020	PRA1_CANAL		14	22.7	5.49	1.7e-09	327.174	2	0.84	SPFFR		T20150218-10_ITMSms2cid	30.176	15.2	0.00037		33115.5	CANAL	pH-regulated antigen PRA1
	[3]	P87020	PRA1_CANAL		14	22.7	5.49	1.7e-09	358.19	3	-1.9	FGSKSPFFR		T20150218-10_ITMSms2cid	10.397	17.6	0.00042		33115.5	CANAL	pH-regulated antigen PRA1
	[3]	P87020	PRA1_CANAL		14	22.7	5.49	1.7e-09	327.175	2	2.4	SPFFR		T20150218-11_ITMSms2cid	29.793	17.5	0.00046		33115.5	CANAL	pH-regulated antigen PRA1
	[3]	P87020	PRA1_CANAL		14	22.7	5.49	1.7e-09	327.175	2	4.8	SPFFR		T20150218-10_ITMSms2cid	25.765	17.5	0.00066		33115.5	CANAL	pH-regulated antigen PRA1
	[3]	P87020	PRA1_CANAL		14	22.7	5.49	1.7e-09	327.176	2	7	SPFFR		T20150218-11_ITMSms2cid	33.677	16	0.00068		33115.5	CANAL	pH-regulated antigen PRA1
	[3]	P87020	PRA1_CANAL		14	22.7	5.49	1.7e-09	358.191	3	0.66	FGSKSPFFR		T20150218-11_ITMSms2cid	9.26	17	0.0007		33115.5	CANAL	pH-regulated antigen PRA1
	[3]	P87020	PRA1_CANAL		14	22.7	5.49	1.7e-09	327.175	2	3	SPFFR		T20150218-09_ITMSms2cid	25.707	18	0.00084		33115.5	CANAL	pH-regulated antigen PRA1
	[3]	P87020	PRA1_CANAL		14	22.7	5.49	1.7e-09	734.34	4	6.4	SSILFLCDDLDDKCKNDGWAGYWR	Carbamidomethyl@7;Carbamidomethyl@14	T20150218-10_ITMSms2cid	40.076	20.2	0.00098		33115.5	CANAL	pH-regulated antigen PRA1
	[3]	P87020	PRA1_CANAL		14	22.7	5.49	1.7e-09	327.176	2	6	SPFFR		T20150218-11_ITMSms2cid	25.761	18.2	0.0011		33115.5	CANAL	pH-regulated antigen PRA1
	[3]	P87020	PRA1_CANAL		14	22.7	5.49	1.7e-09	327.175	2	3.9	SPFFR		T20150218-11_ITMSms2cid	24.994	17	0.0013		33115.5	CANAL	pH-regulated antigen PRA1
	[3]	P87020	PRA1_CANAL		14	22.7	5.49	1.7e-09	327.174	2	1.5	SPFFR		T20150218-09_ITMSms2cid	29.297	17.5	0.0013		33115.5	CANAL	pH-regulated antigen PRA1
	[3]	P87020	PRA1_CANAL		14	22.7	5.49	1.7e-09	431.635	5	2.9	TNIFWAGDLLHRFWHLK		T20150218-11_ITMSms2cid	41.223	20.4	0.0014		33115.5	CANAL	pH-regulated antigen PRA1
	[3]	P87020	PRA1_CANAL		14	22.7	5.49	1.7e-09	415.227	4	3.4	SKTNIFWAGDLLHR		T20150218-11_ITMSms2cid	33.372	16.4	0.0016		33115.5	CANAL	pH-regulated antigen PRA1
	[3]	P87020	PRA1_CANAL		14	22.7	5.49	1.7e-09	365.706	2	0.57	FWHLK		T20150218-11_ITMSms2cid	10.229	15	0.0025		33115.5	CANAL	pH-regulated antigen PRA1
	[3]	P87020	PRA1_CANAL		14	22.7	5.49	1.7e-09	327.174	2	0.54	SPFFR		T20150218-11_ITMSms2cid	9.867	15.6	0.0026		33115.5	CANAL	pH-regulated antigen PRA1
	[3]	P87020	PRA1_CANAL		14	22.7	5.49	1.7e-09	431.636	5	6	TNIFWAGDLLHRFWHLK		T20150218-10_ITMSms2cid	41.297	17.5	0.0031		33115.5	CANAL	pH-regulated antigen PRA1
	[3]	P87020	PRA1_CANAL		14	22.7	5.49	1.7e-09	431.636	5	5.3	TNIFWAGDLLHRFWHLK		T20150218-09_ITMSms2cid	41.309	16.8	0.004		33115.5	CANAL	pH-regulated antigen PRA1
	[3]	P87020	PRA1_CANAL		14	22.7	5.49	1.7e-09	395.72	6	6.2	SKTNIFWAGDLLHRFWHLK		T20150218-10_ITMSms2cid	38.62	16.3	0.0043		33115.5	CANAL	pH-regulated antigen PRA1
	[3]	P87020	PRA1_CANAL		14	22.7	5.49	1.7e-09	539.293	4	5.7	TNIFWAGDLLHRFWHLK		T20150218-09_ITMSms2cid	41.268	16.8	0.0049		33115.5	CANAL	pH-regulated antigen PRA1
	[4]	Q5A799	Q5A799_CANAL		12	31.9	6.14	1.2e-10	816.428	2	3.4	LEQATKAEVVGGACAK	Carbamidomethyl@14	T20150218-10_ITMSms2cid	21.788	51.3	1.2e-10		21294.5	CANAL	Putative uncharacterized protein
	[4]	Q5A799	Q5A799_CANAL		12	31.9	6.14	1.2e-10	701.855	2	2.3	LKDMDDVPAQVR	Oxidation@4	T20150218-10_ITMSms2cid	22.195	41.2	8e-10		21294.5	CANAL	Putative uncharacterized protein
	[4]	Q5A799	Q5A799_CANAL		12	31.9	6.14	1.2e-10	564.774	2	-0.94	YSCLLDVMK	Carbamidomethyl@3	T20150218-11_ITMSms2cid	33.15	37.4	8.1e-09		21294.5	CANAL	Putative uncharacterized protein
	[4]	Q5A799	Q5A799_CANAL		12	31.9	6.14	1.2e-10	481.242	2	-0.23	AEVVGGACAK	Carbamidomethyl@8	T20150218-10_ITMSms2cid	20.468	39.8	1.2e-08		21294.5	CANAL	Putative uncharacterized protein
	[4]	Q5A799	Q5A799_CANAL		12	31.9	6.14	1.2e-10	740.703	3	2.3	CYHKLEQATKAEVVGGACAK	Carbamidomethyl@1;Carbamidomethyl@18	T20150218-11_ITMSms2cid	24.081	39	1.3e-08		21294.5	CANAL	Putative uncharacterized protein
	[4]	Q5A799	Q5A799_CANAL		12	31.9	6.14	1.2e-10	481.242	2	-1.1	AEVVGGACAK	Carbamidomethyl@8	T20150218-11_ITMSms2cid	20.478	40.6	3e-08		21294.5	CANAL	Putative uncharacterized protein
	[4]	Q5A799	Q5A799_CANAL		12	31.9	6.14	1.2e-10	639.319	2	0.5	CYHKLEQATK	Carbamidomethyl@1	T20150218-10_ITMSms2cid	19.745	34.7	5.8e-08		21294.5	CANAL	Putative uncharacterized protein
	[4]	Q5A799	Q5A799_CANAL		12	31.9	6.14	1.2e-10	740.705	3	4.8	CYHKLEQATKAEVVGGACAK	Carbamidomethyl@1;Carbamidomethyl@18	T20150218-10_ITMSms2cid	24.109	34.2	8.6e-08		21294.5	CANAL	Putative uncharacterized protein
	[4]	Q5A799	Q5A799_CANAL		12	31.9	6.14	1.2e-10	639.32	2	0.97	CYHKLEQATK	Carbamidomethyl@1	T20150218-11_ITMSms2cid	19.732	35.3	2.6e-07		21294.5	CANAL	Putative uncharacterized protein
	[4]	Q5A799	Q5A799_CANAL		12	31.9	6.14	1.2e-10	600.627	3	-0.1	YSCLLDVMKQQDATK	Carbamidomethyl@3	T20150218-09_ITMSms2cid	30.889	29.3	3.8e-07		21294.5	CANAL	Putative uncharacterized protein
	[4]	Q5A799	Q5A799_CANAL		12	31.9	6.14	1.2e-10	512.596	3	-0.35	TIEDSSLKQCLNK	Carbamidomethyl@10	T20150218-10_ITMSms2cid	24.926	26.7	1.9e-06		21294.5	CANAL	Putative uncharacterized protein
	[4]	Q5A799	Q5A799_CANAL		12	31.9	6.14	1.2e-10	505.605	3	1.2	KLKDMDDVPAQVR		T20150218-10_ITMSms2cid	24.619	28.6	2.5e-06		21294.5	CANAL	Putative uncharacterized protein
	[4]	Q5A799	Q5A799_CANAL		12	31.9	6.14	1.2e-10	446.734	2	-0.99	TIEDSSLK		T20150218-10_ITMSms2cid	21.449	26.3	3.7e-06		21294.5	CANAL	Putative uncharacterized protein
	[4]	Q5A799	Q5A799_CANAL		12	31.9	6.14	1.2e-10	510.936	3	-0.069	KLKDMDDVPAQVR	Oxidation@5	T20150218-10_ITMSms2cid	21.071	30	4e-06		21294.5	CANAL	Putative uncharacterized protein
	[4]	Q5A799	Q5A799_CANAL		12	31.9	6.14	1.2e-10	555.779	4	2.6	CYHKLEQATKAEVVGGACAK	Carbamidomethyl@1;Carbamidomethyl@18	T20150218-11_ITMSms2cid	24.017	35.6	7.2e-06		21294.5	CANAL	Putative uncharacterized protein
	[4]	Q5A799	Q5A799_CANAL		12	31.9	6.14	1.2e-10	462.908	3	2.9	LKDMDDVPAQVR		T20150218-10_ITMSms2cid	25.07	25.1	1.2e-05		21294.5	CANAL	Putative uncharacterized protein
	[4]	Q5A799	Q5A799_CANAL		12	31.9	6.14	1.2e-10	555.78	4	3.5	CYHKLEQATKAEVVGGACAK	Carbamidomethyl@1;Carbamidomethyl@18	T20150218-10_ITMSms2cid	24.008	33.9	1.3e-05		21294.5	CANAL	Putative uncharacterized protein
	[4]	Q5A799	Q5A799_CANAL		12	31.9	6.14	1.2e-10	426.548	3	-1.2	CYHKLEQATK	Carbamidomethyl@1	T20150218-11_ITMSms2cid	19.673	20.4	0.00019		21294.5	CANAL	Putative uncharacterized protein
	[4]	Q5A799	Q5A799_CANAL		12	31.9	6.14	1.2e-10	468.237	3	-2.8	LKDMDDVPAQVR	Oxidation@4	T20150218-10_ITMSms2cid	22.254	17.1	0.00058		21294.5	CANAL	Putative uncharacterized protein
	[4]	Q5A799	Q5A799_CANAL		12	31.9	6.14	1.2e-10	426.549	3	0.44	CYHKLEQATK	Carbamidomethyl@1	T20150218-10_ITMSms2cid	19.686	19.2	0.00065		21294.5	CANAL	Putative uncharacterized protein
	[4]	Q5A799	Q5A799_CANAL		12	31.9	6.14	1.2e-10	444.824	5	0.41	CYHKLEQATKAEVVGGACAK	Carbamidomethyl@1;Carbamidomethyl@18	T20150218-10_ITMSms2cid	24.216	23.2	0.0012		21294.5	CANAL	Putative uncharacterized protein
	[4]	Q5A799	Q5A799_CANAL		12	31.9	6.14	1.2e-10	379.456	4	2.5	KLKDMDDVPAQVR		T20150218-09_ITMSms2cid	24.784	16	0.0037		21294.5	CANAL	Putative uncharacterized protein
	[4]	Q5A799	Q5A799_CANAL		12	31.9	6.14	1.2e-10	555.779	4	2.1	CYHKLEQATKAEVVGGACAK	Carbamidomethyl@1;Carbamidomethyl@18	T20150218-09_ITMSms2cid	24.565	16.8	0.011		21294.5	CANAL	Putative uncharacterized protein
Sap5	[5]	P43094	CARP5_CANAL		13	25.4	4.64	9.1e-10	535.25	2	0.79	SAGSYSPASSR		T20150218-11_ITMSms2cid	20.354	39.6	9.1e-10		45648.9	CANAL	Candidapepsin-5
	[5]	P43094	CARP5_CANAL		13	25.4	4.64	9.1e-10	430.693	2	-0.17	YGDGSYAK		T20150218-11_ITMSms2cid	20.382	26.1	8.7e-09		45648.9	CANAL	Candidapepsin-5
	[5]	P43094	CARP5_CANAL		13	25.4	4.64	9.1e-10	455.225	3	6.2	FDIKYGDGSYAK		T20150218-11_ITMSms2cid	26.184	36.2	9.7e-09		45648.9	CANAL	Candidapepsin-5
	[5]	P43094	CARP5_CANAL		13	25.4	4.64	9.1e-10	546.298	3	-0.78	YSGSLVDLPITSEKK		T20150218-09_ITMSms2cid	30.395	33.8	1.7e-08		45648.9	CANAL	Candidapepsin-5
	[5]	P43094	CARP5_CANAL		13	25.4	4.64	9.1e-10	472.246	3	0.9	SAYVVYNLDDKK		T20150218-11_ITMSms2cid	25.548	30.1	1.8e-08		45648.9	CANAL	Candidapepsin-5
	[5]	P43094	CARP5_CANAL		13	25.4	4.64	9.1e-10	488.613	3	0.88	LYKDTVGIGGVSVR		T20150218-11_ITMSms2cid	26.947	34.8	2.7e-08		45648.9	CANAL	Candidapepsin-5
	[5]	P43094	CARP5_CANAL		13	25.4	4.64	9.1e-10	455.224	3	2.9	FDIKYGDGSYAK		T20150218-09_ITMSms2cid	26.44	29.1	3.1e-08		45648.9	CANAL	Candidapepsin-5
	[5]	P43094	CARP5_CANAL		13	25.4	4.64	9.1e-10	718.882	2	5.2	TSQNLNTRFDIK		T20150218-09_ITMSms2cid	25.353	34.8	7e-08		45648.9	CANAL	Candidapepsin-5
	[5]	P43094	CARP5_CANAL		13	25.4	4.64	9.1e-10	430.694	2	1.7	YGDGSYAK		T20150218-10_ITMSms2cid	20.376	24.3	7.7e-08		45648.9	CANAL	Candidapepsin-5
	[5]	P43094	CARP5_CANAL		13	25.4	4.64	9.1e-10	472.247	3	2.8	SAYVVYNLDDKK		T20150218-09_ITMSms2cid	25.887	23.7	1.5e-07		45648.9	CANAL	Candidapepsin-5
	[5]	P43094	CARP5_CANAL		13	25.4	4.64	9.1e-10	550.318	3	1	GKLYKDTVGIGGVSVR		T20150218-10_ITMSms2cid	25.279	37.9	1.7e-07		45648.9	CANAL	Candidapepsin-5
	[5]	P43094	CARP5_CANAL		13	25.4	4.64	9.1e-10	488.611	3	-2	LYKDTVGIGGVSVR		T20150218-09_ITMSms2cid	27.375	26.1	1.3e-06		45648.9	CANAL	Candidapepsin-5
	[5]	P43094	CARP5_CANAL		13	25.4	4.64	9.1e-10	634.796	2	-0.11	WRGDKGDFCK	Carbamidomethyl@9	T20150218-10_ITMSms2cid	20.671	23.9	2.1e-06		45648.9	CANAL	Candidapepsin-5
	[5]	P43094	CARP5_CANAL		13	25.4	4.64	9.1e-10	550.318	3	0.1	GKLYKDTVGIGGVSVR		T20150218-11_ITMSms2cid	25.3	29.7	2.2e-06		45648.9	CANAL	Candidapepsin-5
	[5]	P43094	CARP5_CANAL		13	25.4	4.64	9.1e-10	569.978	3	2.5	AKYSGSLVDLPITSEK		T20150218-10_ITMSms2cid	30.548	27.3	3.9e-06		45648.9	CANAL	Candidapepsin-5
	[5]	P43094	CARP5_CANAL		13	25.4	4.64	9.1e-10	569.979	3	3.9	AKYSGSLVDLPITSEK		T20150218-11_ITMSms2cid	30.522	30.6	5e-06		45648.9	CANAL	Candidapepsin-5
	[5]	P43094	CARP5_CANAL		13	25.4	4.64	9.1e-10	430.692	2	-1.1	YGDGSYAK		T20150218-10_ITMSms2cid	11.509	16.8	6.8e-06		45648.9	CANAL	Candidapepsin-5
	[5]	P43094	CARP5_CANAL		13	25.4	4.64	9.1e-10	430.694	2	1.7	YGDGSYAK		T20150218-10_ITMSms2cid	10.586	17.2	7e-06		45648.9	CANAL	Candidapepsin-5
	[5]	P43094	CARP5_CANAL		13	25.4	4.64	9.1e-10	427.707	2	-1.8	VYVADCK	Carbamidomethyl@6	T20150218-10_ITMSms2cid	20.7	17	1.1e-05		45648.9	CANAL	Candidapepsin-5
	[5]	P43094	CARP5_CANAL		13	25.4	4.64	9.1e-10	423.533	3	0.3	WRGDKGDFCK	Carbamidomethyl@9	T20150218-10_ITMSms2cid	20.66	25.3	1.3e-05		45648.9	CANAL	Candidapepsin-5
	[5]	P43094	CARP5_CANAL		13	25.4	4.64	9.1e-10	365.217	2	1	NQGIIGK		T20150218-10_ITMSms2cid	20.603	23.9	2.5e-05		45648.9	CANAL	Candidapepsin-5
	[5]	P43094	CARP5_CANAL		13	25.4	4.64	9.1e-10	365.217	2	2.4	NQGIIGK		T20150218-11_ITMSms2cid	20.637	24.3	7.1e-05		45648.9	CANAL	Candidapepsin-5
	[5]	P43094	CARP5_CANAL		13	25.4	4.64	9.1e-10	546.298	3	0.32	YSGSLVDLPITSEKK		T20150218-11_ITMSms2cid	30.237	18.7	7.4e-05		45648.9	CANAL	Candidapepsin-5
	[5]	P43094	CARP5_CANAL		13	25.4	4.64	9.1e-10	423.533	3	0.77	WRGDKGDFCK	Carbamidomethyl@9	T20150218-10_ITMSms2cid	11.056	21.7	8.3e-05		45648.9	CANAL	Candidapepsin-5
	[5]	P43094	CARP5_CANAL		13	25.4	4.64	9.1e-10	423.533	3	-0.88	WRGDKGDFCK	Carbamidomethyl@9	T20150218-10_ITMSms2cid	10.212	18	0.00016		45648.9	CANAL	Candidapepsin-5
	[5]	P43094	CARP5_CANAL		13	25.4	4.64	9.1e-10	423.533	3	1	WRGDKGDFCK	Carbamidomethyl@9	T20150218-11_ITMSms2cid	11.262	19.4	0.00019		45648.9	CANAL	Candidapepsin-5
	[5]	P43094	CARP5_CANAL		13	25.4	4.64	9.1e-10	569.977	3	0.94	AKYSGSLVDLPITSEK		T20150218-09_ITMSms2cid	30.655	21	0.00023		45648.9	CANAL	Candidapepsin-5
	[5]	P43094	CARP5_CANAL		13	25.4	4.64	9.1e-10	329.717	2	2.9	LTVGLR		T20150218-10_ITMSms2cid	25.229	23	0.0003		45648.9	CANAL	Candidapepsin-5
	[5]	P43094	CARP5_CANAL		13	25.4	4.64	9.1e-10	329.717	2	2.9	LTVGLR		T20150218-11_ITMSms2cid	25.183	17.8	0.00031		45648.9	CANAL	Candidapepsin-5
	[5]	P43094	CARP5_CANAL		13	25.4	4.64	9.1e-10	479.589	3	1.8	TSQNLNTRFDIK		T20150218-10_ITMSms2cid	25.218	17.3	0.00035		45648.9	CANAL	Candidapepsin-5
	[5]	P43094	CARP5_CANAL		13	25.4	4.64	9.1e-10	329.717	2	3.8	LTVGLR		T20150218-09_ITMSms2cid	25.428	15.1	0.00042		45648.9	CANAL	Candidapepsin-5
	[5]	P43094	CARP5_CANAL		13	25.4	4.64	9.1e-10	479.589	3	3.1	TSQNLNTRFDIK		T20150218-09_ITMSms2cid	25.34	16.5	0.00049		45648.9	CANAL	Candidapepsin-5
	[5]	P43094	CARP5_CANAL		13	25.4	4.64	9.1e-10	423.533	3	0.54	WRGDKGDFCK	Carbamidomethyl@9	T20150218-11_ITMSms2cid	10.488	16.1	0.00069		45648.9	CANAL	Candidapepsin-5
	[5]	P43094	CARP5_CANAL		13	25.4	4.64	9.1e-10	423.531	3	-3.7	WRGDKGDFCK	Carbamidomethyl@9	T20150218-10_ITMSms2cid	9.424	15.1	0.0023		45648.9	CANAL	Candidapepsin-5
	[5]	P43094	CARP5_CANAL		13	25.4	4.64	9.1e-10	412.992	4	4.7	GKLYKDTVGIGGVSVR		T20150218-09_ITMSms2cid	25.489	15.2	0.014		45648.9	CANAL	Candidapepsin-5
	[6]	Q5AJA4	Q5AJA4_CANAL		12	31.4	4.76	1.3e-09	658.824	2	3.1	SGEEYIIFSGSK		T20150218-09_ITMSms2cid	31.429	41.4	1.3e-09		49402.1	CANAL	Putative uncharacterized protein TOS1
	[6]	Q5AJA4	Q5AJA4_CANAL		12	31.4	4.76	1.3e-09	656.239	2	-1.2	CGSSSDCGYYR	Carbamidomethyl@1;Carbamidomethyl@7	T20150218-11_ITMSms2cid	11.461	38.8	1.4e-09		49402.1	CANAL	Putative uncharacterized protein TOS1
	[6]	Q5AJA4	Q5AJA4_CANAL		12	31.4	4.76	1.3e-09	656.24	2	0.5	CGSSSDCGYYR	Carbamidomethyl@1;Carbamidomethyl@7	T20150218-10_ITMSms2cid	21.804	37.6	1.5e-09		49402.1	CANAL	Putative uncharacterized protein TOS1
	[6]	Q5AJA4	Q5AJA4_CANAL		12	31.4	4.76	1.3e-09	656.241	2	0.96	CGSSSDCGYYR	Carbamidomethyl@1;Carbamidomethyl@7	T20150218-10_ITMSms2cid	21.016	38.3	1.5e-09		49402.1	CANAL	Putative uncharacterized protein TOS1
	[6]	Q5AJA4	Q5AJA4_CANAL		12	31.4	4.76	1.3e-09	656.241	2	1.1	CGSSSDCGYYR	Carbamidomethyl@1;Carbamidomethyl@7	T20150218-11_ITMSms2cid	10.668	34.6	2.9e-09		49402.1	CANAL	Putative uncharacterized protein TOS1
	[6]	Q5AJA4	Q5AJA4_CANAL		12	31.4	4.76	1.3e-09	656.24	2	0.35	CGSSSDCGYYR	Carbamidomethyl@1;Carbamidomethyl@7	T20150218-10_ITMSms2cid	10.182	31.8	4.9e-09		49402.1	CANAL	Putative uncharacterized protein TOS1
	[6]	Q5AJA4	Q5AJA4_CANAL		12	31.4	4.76	1.3e-09	656.242	2	2.3	CGSSSDCGYYR	Carbamidomethyl@1;Carbamidomethyl@7	T20150218-10_ITMSms2cid	23.845	31.4	6.3e-09		49402.1	CANAL	Putative uncharacterized protein TOS1
	[6]	Q5AJA4	Q5AJA4_CANAL		12	31.4	4.76	1.3e-09	720.289	2	2.2	CGSSSDCGYYRK	Carbamidomethyl@1;Carbamidomethyl@7	T20150218-11_ITMSms2cid	20.151	34.4	2.3e-08		49402.1	CANAL	Putative uncharacterized protein TOS1
	[6]	Q5AJA4	Q5AJA4_CANAL		12	31.4	4.76	1.3e-09	720.289	2	2.7	CGSSSDCGYYRK	Carbamidomethyl@1;Carbamidomethyl@7	T20150218-10_ITMSms2cid	20.172	34.5	4.5e-08		49402.1	CANAL	Putative uncharacterized protein TOS1
	[6]	Q5AJA4	Q5AJA4_CANAL		12	31.4	4.76	1.3e-09	656.24	2	-0.41	CGSSSDCGYYR	Carbamidomethyl@1;Carbamidomethyl@7	T20150218-10_ITMSms2cid	10.938	30.6	1e-07		49402.1	CANAL	Putative uncharacterized protein TOS1
	[6]	Q5AJA4	Q5AJA4_CANAL		12	31.4	4.76	1.3e-09	656.245	2	7.8	CGSSSDCGYYR	Carbamidomethyl@1;Carbamidomethyl@7	T20150218-11_ITMSms2cid	8.87	29	1.1e-07		49402.1	CANAL	Putative uncharacterized protein TOS1
	[6]	Q5AJA4	Q5AJA4_CANAL		12	31.4	4.76	1.3e-09	554.302	2	1.2	KGTVAYHGFK		T20150218-10_ITMSms2cid	20.412	37.2	1.1e-07		49402.1	CANAL	Putative uncharacterized protein TOS1
	[6]	Q5AJA4	Q5AJA4_CANAL		12	31.4	4.76	1.3e-09	656.242	2	3.6	CGSSSDCGYYR	Carbamidomethyl@1;Carbamidomethyl@7	T20150218-10_ITMSms2cid	9.44	27.4	1.2e-07		49402.1	CANAL	Putative uncharacterized protein TOS1
	[6]	Q5AJA4	Q5AJA4_CANAL		12	31.4	4.76	1.3e-09	554.301	2	-0.21	KGTVAYHGFK		T20150218-11_ITMSms2cid	20.457	36.8	1.2e-07		49402.1	CANAL	Putative uncharacterized protein TOS1
	[6]	Q5AJA4	Q5AJA4_CANAL		12	31.4	4.76	1.3e-09	484.266	3	2.3	KGTVAYHGFKGASK		T20150218-10_ITMSms2cid	20.076	32.3	1.3e-07		49402.1	CANAL	Putative uncharacterized protein TOS1
	[6]	Q5AJA4	Q5AJA4_CANAL		12	31.4	4.76	1.3e-09	656.237	2	-4.2	CGSSSDCGYYR	Carbamidomethyl@1;Carbamidomethyl@7	T20150218-11_ITMSms2cid	8.116	26.9	3.4e-07		49402.1	CANAL	Putative uncharacterized protein TOS1
	[6]	Q5AJA4	Q5AJA4_CANAL		12	31.4	4.76	1.3e-09	725.894	2	0.41	KGTVAYHGFKGASK		T20150218-11_ITMSms2cid	20.165	27.2	3.8e-07		49402.1	CANAL	Putative uncharacterized protein TOS1
	[6]	Q5AJA4	Q5AJA4_CANAL		12	31.4	4.76	1.3e-09	656.242	2	3.1	CGSSSDCGYYR	Carbamidomethyl@1;Carbamidomethyl@7	T20150218-11_ITMSms2cid	6.429	24	4.4e-07		49402.1	CANAL	Putative uncharacterized protein TOS1
	[6]	Q5AJA4	Q5AJA4_CANAL		12	31.4	4.76	1.3e-09	656.239	2	-2.1	CGSSSDCGYYR	Carbamidomethyl@1;Carbamidomethyl@7	T20150218-11_ITMSms2cid	9.642	24.9	4.8e-07		49402.1	CANAL	Putative uncharacterized protein TOS1
	[6]	Q5AJA4	Q5AJA4_CANAL		12	31.4	4.76	1.3e-09	656.244	2	5.7	CGSSSDCGYYR	Carbamidomethyl@1;Carbamidomethyl@7	T20150218-09_ITMSms2cid	10.291	22.4	5.3e-07		49402.1	CANAL	Putative uncharacterized protein TOS1
	[6]	Q5AJA4	Q5AJA4_CANAL		12	31.4	4.76	1.3e-09	705.702	3	7.2	GPLTLLQFGVYYPSSSGNSK		T20150218-09_ITMSms2cid	41.34	35	5.8e-07		49402.1	CANAL	Putative uncharacterized protein TOS1
	[6]	Q5AJA4	Q5AJA4_CANAL		12	31.4	4.76	1.3e-09	656.242	2	3.4	CGSSSDCGYYR	Carbamidomethyl@1;Carbamidomethyl@7	T20150218-10_ITMSms2cid	7.091	23.1	5.9e-07		49402.1	CANAL	Putative uncharacterized protein TOS1
	[6]	Q5AJA4	Q5AJA4_CANAL		12	31.4	4.76	1.3e-09	656.243	2	4.8	CGSSSDCGYYR	Carbamidomethyl@1;Carbamidomethyl@7	T20150218-09_ITMSms2cid	8.252	24	6.8e-07		49402.1	CANAL	Putative uncharacterized protein TOS1
	[6]	Q5AJA4	Q5AJA4_CANAL		12	31.4	4.76	1.3e-09	363.45	4	-0.24	KGTVAYHGFKGASK		T20150218-11_ITMSms2cid	20.085	35.7	6.9e-07		49402.1	CANAL	Putative uncharacterized protein TOS1
	[6]	Q5AJA4	Q5AJA4_CANAL		12	31.4	4.76	1.3e-09	554.3	2	-1.3	KGTVAYHGFK		T20150218-09_ITMSms2cid	9.946	27	8e-07		49402.1	CANAL	Putative uncharacterized protein TOS1
	[6]	Q5AJA4	Q5AJA4_CANAL		12	31.4	4.76	1.3e-09	484.267	3	3.9	KGTVAYHGFKGASK		T20150218-11_ITMSms2cid	20.073	30.1	1.1e-06		49402.1	CANAL	Putative uncharacterized protein TOS1
	[6]	Q5AJA4	Q5AJA4_CANAL		12	31.4	4.76	1.3e-09	369.871	3	3	KGTVAYHGFK		T20150218-10_ITMSms2cid	20.388	28.2	1.1e-06		49402.1	CANAL	Putative uncharacterized protein TOS1
	[6]	Q5AJA4	Q5AJA4_CANAL		12	31.4	4.76	1.3e-09	369.87	3	1.9	KGTVAYHGFK		T20150218-11_ITMSms2cid	20.447	31.1	1.6e-06		49402.1	CANAL	Putative uncharacterized protein TOS1
	[6]	Q5AJA4	Q5AJA4_CANAL		12	31.4	4.76	1.3e-09	490.256	2	5.2	GTVAYHGFK		T20150218-09_ITMSms2cid	8.304	22.8	2.4e-06		49402.1	CANAL	Putative uncharacterized protein TOS1
	[6]	Q5AJA4	Q5AJA4_CANAL		12	31.4	4.76	1.3e-09	363.452	4	3.1	KGTVAYHGFKGASK		T20150218-09_ITMSms2cid	20.538	32.6	2.6e-06		49402.1	CANAL	Putative uncharacterized protein TOS1
	[6]	Q5AJA4	Q5AJA4_CANAL		12	31.4	4.76	1.3e-09	363.45	4	-0.24	KGTVAYHGFKGASK		T20150218-10_ITMSms2cid	20.088	31.2	3e-06		49402.1	CANAL	Putative uncharacterized protein TOS1
	[6]	Q5AJA4	Q5AJA4_CANAL		12	31.4	4.76	1.3e-09	490.255	2	3.4	GTVAYHGFK		T20150218-09_ITMSms2cid	10.175	21.4	3.3e-06		49402.1	CANAL	Putative uncharacterized protein TOS1
	[6]	Q5AJA4	Q5AJA4_CANAL		12	31.4	4.76	1.3e-09	656.241	2	1.9	CGSSSDCGYYR	Carbamidomethyl@1;Carbamidomethyl@7	T20150218-09_ITMSms2cid	6.36	20.7	3.7e-06		49402.1	CANAL	Putative uncharacterized protein TOS1
	[6]	Q5AJA4	Q5AJA4_CANAL		12	31.4	4.76	1.3e-09	535.234	3	-1.1	TLQYGEATCSCWK	Carbamidomethyl@9;Carbamidomethyl@11	T20150218-10_ITMSms2cid	27.416	26.8	4.7e-06		49402.1	CANAL	Putative uncharacterized protein TOS1
	[6]	Q5AJA4	Q5AJA4_CANAL		12	31.4	4.76	1.3e-09	656.243	2	3.9	CGSSSDCGYYR	Carbamidomethyl@1;Carbamidomethyl@7	T20150218-10_ITMSms2cid	8.225	18.6	5.9e-06		49402.1	CANAL	Putative uncharacterized protein TOS1
	[6]	Q5AJA4	Q5AJA4_CANAL		12	31.4	4.76	1.3e-09	490.255	2	3	GTVAYHGFK		T20150218-10_ITMSms2cid	24.053	24.2	8.5e-06		49402.1	CANAL	Putative uncharacterized protein TOS1
	[6]	Q5AJA4	Q5AJA4_CANAL		12	31.4	4.76	1.3e-09	638.308	3	7.4	TGCGELDLFEVLSSGSNK	Carbamidomethyl@3	T20150218-09_ITMSms2cid	41.224	27.7	8.5e-06		49402.1	CANAL	Putative uncharacterized protein TOS1
	[6]	Q5AJA4	Q5AJA4_CANAL		12	31.4	4.76	1.3e-09	740.336	5	5.5	MISHLHDGQGSSQNSNNGGGGSQDYFERPTSGTFK		T20150218-09_ITMSms2cid	25.327	38.4	9.5e-06		49402.1	CANAL	Putative uncharacterized protein TOS1
	[6]	Q5AJA4	Q5AJA4_CANAL		12	31.4	4.76	1.3e-09	490.255	2	3	GTVAYHGFK		T20150218-11_ITMSms2cid	20.409	21	1e-05		49402.1	CANAL	Putative uncharacterized protein TOS1
	[6]	Q5AJA4	Q5AJA4_CANAL		12	31.4	4.76	1.3e-09	490.254	2	2	GTVAYHGFK		T20150218-11_ITMSms2cid	21.498	17.7	1.2e-05		49402.1	CANAL	Putative uncharacterized protein TOS1
	[6]	Q5AJA4	Q5AJA4_CANAL		12	31.4	4.76	1.3e-09	656.24	2	-0.87	CGSSSDCGYYR	Carbamidomethyl@1;Carbamidomethyl@7	T20150218-09_ITMSms2cid	8.995	19.9	1.7e-05		49402.1	CANAL	Putative uncharacterized protein TOS1
	[6]	Q5AJA4	Q5AJA4_CANAL		12	31.4	4.76	1.3e-09	490.257	2	6.9	GTVAYHGFK		T20150218-10_ITMSms2cid	10.966	21.9	2.1e-05		49402.1	CANAL	Putative uncharacterized protein TOS1
	[6]	Q5AJA4	Q5AJA4_CANAL		12	31.4	4.76	1.3e-09	554.303	2	3.2	KGTVAYHGFK		T20150218-09_ITMSms2cid	9.132	19.7	2.3e-05		49402.1	CANAL	Putative uncharacterized protein TOS1
	[6]	Q5AJA4	Q5AJA4_CANAL		12	31.4	4.76	1.3e-09	441.567	3	0.75	GTVAYHGFKGASK		T20150218-09_ITMSms2cid	21.193	22	3.8e-05		49402.1	CANAL	Putative uncharacterized protein TOS1
	[6]	Q5AJA4	Q5AJA4_CANAL		12	31.4	4.76	1.3e-09	484.265	3	-0.19	KGTVAYHGFKGASK		T20150218-11_ITMSms2cid	10.823	22.4	6.7e-05		49402.1	CANAL	Putative uncharacterized protein TOS1
	[6]	Q5AJA4	Q5AJA4_CANAL		12	31.4	4.76	1.3e-09	490.257	2	6.3	GTVAYHGFK		T20150218-11_ITMSms2cid	10.106	16	6.9e-05		49402.1	CANAL	Putative uncharacterized protein TOS1
	[6]	Q5AJA4	Q5AJA4_CANAL		12	31.4	4.76	1.3e-09	327.172	3	0.67	GTVAYHGFK		T20150218-10_ITMSms2cid	21.437	17.9	8e-05		49402.1	CANAL	Putative uncharacterized protein TOS1
	[6]	Q5AJA4	Q5AJA4_CANAL		12	31.4	4.76	1.3e-09	740.335	5	3.5	MISHLHDGQGSSQNSNNGGGGSQDYFERPTSGTFK		T20150218-10_ITMSms2cid	25.291	32.8	8.9e-05		49402.1	CANAL	Putative uncharacterized protein TOS1
	[6]	Q5AJA4	Q5AJA4_CANAL		12	31.4	4.76	1.3e-09	554.3	2	-0.93	KGTVAYHGFK		T20150218-09_ITMSms2cid	10.731	21.5	9.7e-05		49402.1	CANAL	Putative uncharacterized protein TOS1
	[6]	Q5AJA4	Q5AJA4_CANAL		12	31.4	4.76	1.3e-09	554.302	2	1.4	KGTVAYHGFK		T20150218-11_ITMSms2cid	10.855	19.5	0.00012		49402.1	CANAL	Putative uncharacterized protein TOS1
	[6]	Q5AJA4	Q5AJA4_CANAL		12	31.4	4.76	1.3e-09	707.598	4	12	CTQQLYSFSGNLSPLDEELSVHFR	Carbamidomethyl@1	T20150218-10_ITMSms2cid	40.058	31.1	0.00014		49402.1	CANAL	Putative uncharacterized protein TOS1
	[6]	Q5AJA4	Q5AJA4_CANAL		12	31.4	4.76	1.3e-09	554.303	2	3.8	KGTVAYHGFK		T20150218-11_ITMSms2cid	11.661	15.8	0.00027		49402.1	CANAL	Putative uncharacterized protein TOS1
	[6]	Q5AJA4	Q5AJA4_CANAL		12	31.4	4.76	1.3e-09	638.308	3	7.7	TGCGELDLFEVLSSGSNK	Carbamidomethyl@3	T20150218-11_ITMSms2cid	41.556	21.1	0.00028		49402.1	CANAL	Putative uncharacterized protein TOS1
	[6]	Q5AJA4	Q5AJA4_CANAL		12	31.4	4.76	1.3e-09	490.25	2	-6	GTVAYHGFK		T20150218-11_ITMSms2cid	11.374	17.8	0.00034		49402.1	CANAL	Putative uncharacterized protein TOS1
	[6]	Q5AJA4	Q5AJA4_CANAL		12	31.4	4.76	1.3e-09	327.173	3	3.4	GTVAYHGFK		T20150218-11_ITMSms2cid	21.44	15.5	0.0005		49402.1	CANAL	Putative uncharacterized protein TOS1
	[6]	Q5AJA4	Q5AJA4_CANAL		12	31.4	4.76	1.3e-09	554.3	2	-2.4	KGTVAYHGFK		T20150218-10_ITMSms2cid	10.752	15.2	0.00092		49402.1	CANAL	Putative uncharacterized protein TOS1
	[6]	Q5AJA4	Q5AJA4_CANAL		12	31.4	4.76	1.3e-09	554.303	2	3	KGTVAYHGFK		T20150218-09_ITMSms2cid	8.348	15	0.001		49402.1	CANAL	Putative uncharacterized protein TOS1
	[6]	Q5AJA4	Q5AJA4_CANAL		12	31.4	4.76	1.3e-09	480.528	3	0.92	CGSSSDCGYYRK	Carbamidomethyl@1;Carbamidomethyl@7	T20150218-11_ITMSms2cid	10.713	15	0.0012		49402.1	CANAL	Putative uncharacterized protein TOS1
	[6]	Q5AJA4	Q5AJA4_CANAL		12	31.4	4.76	1.3e-09	638.308	3	8	TGCGELDLFEVLSSGSNK	Carbamidomethyl@3	T20150218-10_ITMSms2cid	41.563	16.9	0.0012		49402.1	CANAL	Putative uncharacterized protein TOS1
	[7]	Q5AAV8	Q5AAV8_CANAL		8	29.6	6.1	2.4e-11	928.408	2	3.5	FADQYSCSGNLQHSGGK	Carbamidomethyl@7	T20150218-10_ITMSms2cid	24.2	48.2	2.4e-11		37476	CANAL	Putative uncharacterized protein RBT4
	[7]	Q5AAV8	Q5AAV8_CANAL		8	29.6	6.1	2.4e-11	928.408	2	2.9	FADQYSCSGNLQHSGGK	Carbamidomethyl@7	T20150218-11_ITMSms2cid	24.325	45.2	2.2e-10		37476	CANAL	Putative uncharacterized protein RBT4
	[7]	Q5AAV8	Q5AAV8_CANAL		8	29.6	6.1	2.4e-11	784.92	2	1.9	FAQQILDAHNQKR		T20150218-10_ITMSms2cid	22.439	46	4.7e-09		37476	CANAL	Putative uncharacterized protein RBT4
	[7]	Q5AAV8	Q5AAV8_CANAL		8	29.6	6.1	2.4e-11	773.728	3	7.9	ARHGVPDLTWDATVYQYAQK		T20150218-10_ITMSms2cid	32.341	40.5	9.7e-09		37476	CANAL	Putative uncharacterized protein RBT4
	[7]	Q5AAV8	Q5AAV8_CANAL		8	29.6	6.1	2.4e-11	698.014	3	6	HGVPDLTWDATVYQYAQK		T20150218-11_ITMSms2cid	45.539	31.9	3.4e-08		37476	CANAL	Putative uncharacterized protein RBT4
	[7]	Q5AAV8	Q5AAV8_CANAL		8	29.6	6.1	2.4e-11	619.275	3	3.6	FADQYSCSGNLQHSGGK	Carbamidomethyl@7	T20150218-09_ITMSms2cid	4.494	28	5.1e-08		37476	CANAL	Putative uncharacterized protein RBT4
	[7]	Q5AAV8	Q5AAV8_CANAL		8	29.6	6.1	2.4e-11	571.758	2	0.7	LGCAYKDCR	Carbamidomethyl@3;Carbamidomethyl@8	T20150218-10_ITMSms2cid	20.277	31.5	1.4e-07		37476	CANAL	Putative uncharacterized protein RBT4
	[7]	Q5AAV8	Q5AAV8_CANAL		8	29.6	6.1	2.4e-11	619.272	3	-0.24	FADQYSCSGNLQHSGGK	Carbamidomethyl@7	T20150218-10_ITMSms2cid	24.514	31.6	1.6e-07		37476	CANAL	Putative uncharacterized protein RBT4
	[7]	Q5AAV8	Q5AAV8_CANAL		8	29.6	6.1	2.4e-11	381.507	3	-0.16	LGCAYKDCR	Carbamidomethyl@3;Carbamidomethyl@8	T20150218-11_ITMSms2cid	20.256	22.8	1.9e-07		37476	CANAL	Putative uncharacterized protein RBT4
	[7]	Q5AAV8	Q5AAV8_CANAL		8	29.6	6.1	2.4e-11	523.617	3	4.2	FAQQILDAHNQKR		T20150218-11_ITMSms2cid	22.702	31.8	2.5e-07		37476	CANAL	Putative uncharacterized protein RBT4
	[7]	Q5AAV8	Q5AAV8_CANAL		8	29.6	6.1	2.4e-11	523.617	3	5.6	FAQQILDAHNQKR		T20150218-09_ITMSms2cid	24.329	31.1	3.5e-07		37476	CANAL	Putative uncharacterized protein RBT4
	[7]	Q5AAV8	Q5AAV8_CANAL		8	29.6	6.1	2.4e-11	784.914	2	-5.9	FAQQILDAHNQKR		T20150218-09_ITMSms2cid	10.683	30	3.6e-07		37476	CANAL	Putative uncharacterized protein RBT4
	[7]	Q5AAV8	Q5AAV8_CANAL		8	29.6	6.1	2.4e-11	381.508	3	0.37	LGCAYKDCR	Carbamidomethyl@3;Carbamidomethyl@8	T20150218-11_ITMSms2cid	10.639	24.4	4.5e-07		37476	CANAL	Putative uncharacterized protein RBT4
	[7]	Q5AAV8	Q5AAV8_CANAL		8	29.6	6.1	2.4e-11	619.273	3	0.73	FADQYSCSGNLQHSGGK	Carbamidomethyl@7	T20150218-11_ITMSms2cid	11.148	25	5e-07		37476	CANAL	Putative uncharacterized protein RBT4
	[7]	Q5AAV8	Q5AAV8_CANAL		8	29.6	6.1	2.4e-11	571.758	2	-0.00095	LGCAYKDCR	Carbamidomethyl@3;Carbamidomethyl@8	T20150218-11_ITMSms2cid	20.27	27.8	9.3e-07		37476	CANAL	Putative uncharacterized protein RBT4
	[7]	Q5AAV8	Q5AAV8_CANAL		8	29.6	6.1	2.4e-11	619.276	3	6.1	FADQYSCSGNLQHSGGK	Carbamidomethyl@7	T20150218-09_ITMSms2cid	24.623	27.8	1.3e-06		37476	CANAL	Putative uncharacterized protein RBT4
	[7]	Q5AAV8	Q5AAV8_CANAL		8	29.6	6.1	2.4e-11	619.274	3	2.3	FADQYSCSGNLQHSGGK	Carbamidomethyl@7	T20150218-11_ITMSms2cid	24.099	22.7	1.3e-06		37476	CANAL	Putative uncharacterized protein RBT4
	[7]	Q5AAV8	Q5AAV8_CANAL		8	29.6	6.1	2.4e-11	619.274	3	1.7	FADQYSCSGNLQHSGGK	Carbamidomethyl@7	T20150218-11_ITMSms2cid	10.374	24.8	1.5e-06		37476	CANAL	Putative uncharacterized protein RBT4
	[7]	Q5AAV8	Q5AAV8_CANAL		8	29.6	6.1	2.4e-11	471.581	3	0.47	FAQQILDAHNQK		T20150218-10_ITMSms2cid	24.906	27.7	1.6e-06		37476	CANAL	Putative uncharacterized protein RBT4
	[7]	Q5AAV8	Q5AAV8_CANAL		8	29.6	6.1	2.4e-11	619.272	3	-0.4	FADQYSCSGNLQHSGGK	Carbamidomethyl@7	T20150218-09_ITMSms2cid	7.626	25.4	1.6e-06		37476	CANAL	Putative uncharacterized protein RBT4
	[7]	Q5AAV8	Q5AAV8_CANAL		8	29.6	6.1	2.4e-11	619.272	3	-0.24	FADQYSCSGNLQHSGGK	Carbamidomethyl@7	T20150218-11_ITMSms2cid	8.854	23.9	2e-06		37476	CANAL	Putative uncharacterized protein RBT4
	[7]	Q5AAV8	Q5AAV8_CANAL		8	29.6	6.1	2.4e-11	381.508	3	0.11	LGCAYKDCR	Carbamidomethyl@3;Carbamidomethyl@8	T20150218-10_ITMSms2cid	11.326	20.9	2.1e-06		37476	CANAL	Putative uncharacterized protein RBT4
	[7]	Q5AAV8	Q5AAV8_CANAL		8	29.6	6.1	2.4e-11	619.273	3	1.2	FADQYSCSGNLQHSGGK	Carbamidomethyl@7	T20150218-11_ITMSms2cid	7.331	23.9	2.2e-06		37476	CANAL	Putative uncharacterized protein RBT4
	[7]	Q5AAV8	Q5AAV8_CANAL		8	29.6	6.1	2.4e-11	381.508	3	0.63	LGCAYKDCR	Carbamidomethyl@3;Carbamidomethyl@8	T20150218-09_ITMSms2cid	4.526	18.1	2.3e-06		37476	CANAL	Putative uncharacterized protein RBT4
	[7]	Q5AAV8	Q5AAV8_CANAL		8	29.6	6.1	2.4e-11	619.274	3	3.3	FADQYSCSGNLQHSGGK	Carbamidomethyl@7	T20150218-10_ITMSms2cid	23.6	22.8	3.2e-06		37476	CANAL	Putative uncharacterized protein RBT4
	[7]	Q5AAV8	Q5AAV8_CANAL		8	29.6	6.1	2.4e-11	619.273	3	0.73	FADQYSCSGNLQHSGGK	Carbamidomethyl@7	T20150218-10_ITMSms2cid	10.616	22.2	4.2e-06		37476	CANAL	Putative uncharacterized protein RBT4
	[7]	Q5AAV8	Q5AAV8_CANAL		8	29.6	6.1	2.4e-11	619.272	3	-0.24	FADQYSCSGNLQHSGGK	Carbamidomethyl@7	T20150218-10_ITMSms2cid	5.914	20.6	4.3e-06		37476	CANAL	Putative uncharacterized protein RBT4
	[7]	Q5AAV8	Q5AAV8_CANAL		8	29.6	6.1	2.4e-11	381.507	3	-0.16	LGCAYKDCR	Carbamidomethyl@3;Carbamidomethyl@8	T20150218-10_ITMSms2cid	9.803	21.2	4.4e-06		37476	CANAL	Putative uncharacterized protein RBT4
	[7]	Q5AAV8	Q5AAV8_CANAL		8	29.6	6.1	2.4e-11	619.273	3	0.73	FADQYSCSGNLQHSGGK	Carbamidomethyl@7	T20150218-10_ITMSms2cid	8.285	21.6	4.9e-06		37476	CANAL	Putative uncharacterized protein RBT4
	[7]	Q5AAV8	Q5AAV8_CANAL		8	29.6	6.1	2.4e-11	619.274	3	2.2	FADQYSCSGNLQHSGGK	Carbamidomethyl@7	T20150218-09_ITMSms2cid	6.815	19.9	5.4e-06		37476	CANAL	Putative uncharacterized protein RBT4
	[7]	Q5AAV8	Q5AAV8_CANAL		8	29.6	6.1	2.4e-11	381.508	3	0.37	LGCAYKDCR	Carbamidomethyl@3;Carbamidomethyl@8	T20150218-10_ITMSms2cid	10.572	20.1	5.6e-06		37476	CANAL	Putative uncharacterized protein RBT4
	[7]	Q5AAV8	Q5AAV8_CANAL		8	29.6	6.1	2.4e-11	1281.35	4	3.1	YGENLAVGYADGAAALQAWYEEAGKDGLSYSYGSSSVYNHFTQVVWK		T20150218-10_ITMSms2cid	53.778	32.3	5.6e-06		37476	CANAL	Putative uncharacterized protein RBT4
	[7]	Q5AAV8	Q5AAV8_CANAL		8	29.6	6.1	2.4e-11	381.508	3	2.2	LGCAYKDCR	Carbamidomethyl@3;Carbamidomethyl@8	T20150218-10_ITMSms2cid	20.204	21.9	5.7e-06		37476	CANAL	Putative uncharacterized protein RBT4
	[7]	Q5AAV8	Q5AAV8_CANAL		8	29.6	6.1	2.4e-11	381.507	3	-1.2	LGCAYKDCR	Carbamidomethyl@3;Carbamidomethyl@8	T20150218-10_ITMSms2cid	8.27	19.9	6e-06		37476	CANAL	Putative uncharacterized protein RBT4
	[7]	Q5AAV8	Q5AAV8_CANAL		8	29.6	6.1	2.4e-11	619.272	3	-0.075	FADQYSCSGNLQHSGGK	Carbamidomethyl@7	T20150218-10_ITMSms2cid	9.056	21.1	6.9e-06		37476	CANAL	Putative uncharacterized protein RBT4
	[7]	Q5AAV8	Q5AAV8_CANAL		8	29.6	6.1	2.4e-11	619.273	3	0.73	FADQYSCSGNLQHSGGK	Carbamidomethyl@7	T20150218-11_ITMSms2cid	8.099	21.9	7e-06		37476	CANAL	Putative uncharacterized protein RBT4
	[7]	Q5AAV8	Q5AAV8_CANAL		8	29.6	6.1	2.4e-11	523.615	3	1.8	FAQQILDAHNQKR		T20150218-10_ITMSms2cid	22.056	23.1	8.8e-06		37476	CANAL	Putative uncharacterized protein RBT4
	[7]	Q5AAV8	Q5AAV8_CANAL		8	29.6	6.1	2.4e-11	381.507	3	-0.42	LGCAYKDCR	Carbamidomethyl@3;Carbamidomethyl@8	T20150218-10_ITMSms2cid	21.028	20.1	9.5e-06		37476	CANAL	Putative uncharacterized protein RBT4
	[7]	Q5AAV8	Q5AAV8_CANAL		8	29.6	6.1	2.4e-11	381.507	3	-1.2	LGCAYKDCR	Carbamidomethyl@3;Carbamidomethyl@8	T20150218-11_ITMSms2cid	5.979	19.7	1e-05		37476	CANAL	Putative uncharacterized protein RBT4
	[7]	Q5AAV8	Q5AAV8_CANAL		8	29.6	6.1	2.4e-11	523.615	3	1.2	FAQQILDAHNQKR		T20150218-11_ITMSms2cid	23.958	23.6	1.1e-05		37476	CANAL	Putative uncharacterized protein RBT4
	[7]	Q5AAV8	Q5AAV8_CANAL		8	29.6	6.1	2.4e-11	619.273	3	0.25	FADQYSCSGNLQHSGGK	Carbamidomethyl@7	T20150218-09_ITMSms2cid	10.796	21.9	1.2e-05		37476	CANAL	Putative uncharacterized protein RBT4
	[7]	Q5AAV8	Q5AAV8_CANAL		8	29.6	6.1	2.4e-11	381.508	3	0.11	LGCAYKDCR	Carbamidomethyl@3;Carbamidomethyl@8	T20150218-10_ITMSms2cid	6.727	19.9	1.4e-05		37476	CANAL	Putative uncharacterized protein RBT4
	[7]	Q5AAV8	Q5AAV8_CANAL		8	29.6	6.1	2.4e-11	381.507	3	-0.42	LGCAYKDCR	Carbamidomethyl@3;Carbamidomethyl@8	T20150218-10_ITMSms2cid	7.503	18.1	1.4e-05		37476	CANAL	Putative uncharacterized protein RBT4
	[7]	Q5AAV8	Q5AAV8_CANAL		8	29.6	6.1	2.4e-11	381.508	3	0.63	LGCAYKDCR	Carbamidomethyl@3;Carbamidomethyl@8	T20150218-11_ITMSms2cid	11.403	19.1	1.6e-05		37476	CANAL	Putative uncharacterized protein RBT4
	[7]	Q5AAV8	Q5AAV8_CANAL		8	29.6	6.1	2.4e-11	619.272	3	-0.24	FADQYSCSGNLQHSGGK	Carbamidomethyl@7	T20150218-10_ITMSms2cid	22.515	19.1	1.8e-05		37476	CANAL	Putative uncharacterized protein RBT4
	[7]	Q5AAV8	Q5AAV8_CANAL		8	29.6	6.1	2.4e-11	619.273	3	0.087	FADQYSCSGNLQHSGGK	Carbamidomethyl@7	T20150218-10_ITMSms2cid	7.487	20.3	2e-05		37476	CANAL	Putative uncharacterized protein RBT4
	[7]	Q5AAV8	Q5AAV8_CANAL		8	29.6	6.1	2.4e-11	698.012	3	4.3	HGVPDLTWDATVYQYAQK		T20150218-09_ITMSms2cid	40.989	22	2e-05		37476	CANAL	Putative uncharacterized protein RBT4
	[7]	Q5AAV8	Q5AAV8_CANAL		8	29.6	6.1	2.4e-11	619.273	3	0.087	FADQYSCSGNLQHSGGK	Carbamidomethyl@7	T20150218-11_ITMSms2cid	6.57	21.3	2e-05		37476	CANAL	Putative uncharacterized protein RBT4
	[7]	Q5AAV8	Q5AAV8_CANAL		8	29.6	6.1	2.4e-11	471.582	3	2.8	FAQQILDAHNQK		T20150218-09_ITMSms2cid	25.015	24.1	2.1e-05		37476	CANAL	Putative uncharacterized protein RBT4
	[7]	Q5AAV8	Q5AAV8_CANAL		8	29.6	6.1	2.4e-11	619.273	3	0.57	FADQYSCSGNLQHSGGK	Carbamidomethyl@7	T20150218-09_ITMSms2cid	5.252	19.3	2.2e-05		37476	CANAL	Putative uncharacterized protein RBT4
	[7]	Q5AAV8	Q5AAV8_CANAL		8	29.6	6.1	2.4e-11	523.615	3	0.8	FAQQILDAHNQKR		T20150218-10_ITMSms2cid	24.233	20.9	2.3e-05		37476	CANAL	Putative uncharacterized protein RBT4
	[7]	Q5AAV8	Q5AAV8_CANAL		8	29.6	6.1	2.4e-11	381.508	3	0.37	LGCAYKDCR	Carbamidomethyl@3;Carbamidomethyl@8	T20150218-09_ITMSms2cid	6.876	17.7	2.5e-05		37476	CANAL	Putative uncharacterized protein RBT4
	[7]	Q5AAV8	Q5AAV8_CANAL		8	29.6	6.1	2.4e-11	619.273	3	0.89	FADQYSCSGNLQHSGGK	Carbamidomethyl@7	T20150218-11_ITMSms2cid	5.794	16.8	2.7e-05		37476	CANAL	Putative uncharacterized protein RBT4
	[7]	Q5AAV8	Q5AAV8_CANAL		8	29.6	6.1	2.4e-11	381.508	3	0.11	LGCAYKDCR	Carbamidomethyl@3;Carbamidomethyl@8	T20150218-10_ITMSms2cid	5.203	18.4	2.7e-05		37476	CANAL	Putative uncharacterized protein RBT4
	[7]	Q5AAV8	Q5AAV8_CANAL		8	29.6	6.1	2.4e-11	392.965	4	5.2	FAQQILDAHNQKR		T20150218-09_ITMSms2cid	24.34	28.8	3.7e-05		37476	CANAL	Putative uncharacterized protein RBT4
	[7]	Q5AAV8	Q5AAV8_CANAL		8	29.6	6.1	2.4e-11	381.508	3	1.4	LGCAYKDCR	Carbamidomethyl@3;Carbamidomethyl@8	T20150218-11_ITMSms2cid	9.823	18.3	4.8e-05		37476	CANAL	Putative uncharacterized protein RBT4
	[7]	Q5AAV8	Q5AAV8_CANAL		8	29.6	6.1	2.4e-11	619.273	3	0.73	FADQYSCSGNLQHSGGK	Carbamidomethyl@7	T20150218-09_ITMSms2cid	6.055	16.8	5.1e-05		37476	CANAL	Putative uncharacterized protein RBT4
	[7]	Q5AAV8	Q5AAV8_CANAL		8	29.6	6.1	2.4e-11	381.509	3	3	LGCAYKDCR	Carbamidomethyl@3;Carbamidomethyl@8	T20150218-09_ITMSms2cid	20.8	15.8	5.9e-05		37476	CANAL	Putative uncharacterized protein RBT4
	[7]	Q5AAV8	Q5AAV8_CANAL		8	29.6	6.1	2.4e-11	381.508	3	0.11	LGCAYKDCR	Carbamidomethyl@3;Carbamidomethyl@8	T20150218-11_ITMSms2cid	8.285	15.2	6.4e-05		37476	CANAL	Putative uncharacterized protein RBT4
	[7]	Q5AAV8	Q5AAV8_CANAL		8	29.6	6.1	2.4e-11	381.508	3	1.2	LGCAYKDCR	Carbamidomethyl@3;Carbamidomethyl@8	T20150218-11_ITMSms2cid	6.748	17.3	9.2e-05		37476	CANAL	Putative uncharacterized protein RBT4
	[7]	Q5AAV8	Q5AAV8_CANAL		8	29.6	6.1	2.4e-11	356.18	2	4.6	LGCAYK	Carbamidomethyl@3	T20150218-09_ITMSms2cid	20.904	20.6	0.0001		37476	CANAL	Putative uncharacterized protein RBT4
	[7]	Q5AAV8	Q5AAV8_CANAL		8	29.6	6.1	2.4e-11	381.508	3	0.89	LGCAYKDCR	Carbamidomethyl@3;Carbamidomethyl@8	T20150218-11_ITMSms2cid	9.043	16.3	0.0001		37476	CANAL	Putative uncharacterized protein RBT4
	[7]	Q5AAV8	Q5AAV8_CANAL		8	29.6	6.1	2.4e-11	619.273	3	0.25	FADQYSCSGNLQHSGGK	Carbamidomethyl@7	T20150218-10_ITMSms2cid	6.742	18	0.00011		37476	CANAL	Putative uncharacterized protein RBT4
	[7]	Q5AAV8	Q5AAV8_CANAL		8	29.6	6.1	2.4e-11	356.18	2	3.5	LGCAYK	Carbamidomethyl@3	T20150218-10_ITMSms2cid	10.953	17.5	0.00013		37476	CANAL	Putative uncharacterized protein RBT4
	[7]	Q5AAV8	Q5AAV8_CANAL		8	29.6	6.1	2.4e-11	356.179	2	1.8	LGCAYK	Carbamidomethyl@3	T20150218-11_ITMSms2cid	20.368	21.9	0.00016		37476	CANAL	Putative uncharacterized protein RBT4
	[7]	Q5AAV8	Q5AAV8_CANAL		8	29.6	6.1	2.4e-11	523.616	3	2.3	FAQQILDAHNQKR		T20150218-11_ITMSms2cid	5.648	20	0.00019		37476	CANAL	Putative uncharacterized protein RBT4
	[7]	Q5AAV8	Q5AAV8_CANAL		8	29.6	6.1	2.4e-11	619.273	3	0.73	FADQYSCSGNLQHSGGK	Carbamidomethyl@7	T20150218-10_ITMSms2cid	9.832	16.9	0.00019		37476	CANAL	Putative uncharacterized protein RBT4
	[7]	Q5AAV8	Q5AAV8_CANAL		8	29.6	6.1	2.4e-11	381.507	3	-0.42	LGCAYKDCR	Carbamidomethyl@3;Carbamidomethyl@8	T20150218-11_ITMSms2cid	7.507	15.3	0.00019		37476	CANAL	Putative uncharacterized protein RBT4
	[7]	Q5AAV8	Q5AAV8_CANAL		8	29.6	6.1	2.4e-11	619.272	3	-0.4	FADQYSCSGNLQHSGGK	Carbamidomethyl@7	T20150218-09_ITMSms2cid	8.406	16.9	0.0002		37476	CANAL	Putative uncharacterized protein RBT4
	[7]	Q5AAV8	Q5AAV8_CANAL		8	29.6	6.1	2.4e-11	523.614	3	-0.54	FAQQILDAHNQKR		T20150218-09_ITMSms2cid	10.715	18.4	0.00023		37476	CANAL	Putative uncharacterized protein RBT4
	[7]	Q5AAV8	Q5AAV8_CANAL		8	29.6	6.1	2.4e-11	356.178	2	0.42	LGCAYK	Carbamidomethyl@3	T20150218-10_ITMSms2cid	20.316	19.5	0.00025		37476	CANAL	Putative uncharacterized protein RBT4
	[7]	Q5AAV8	Q5AAV8_CANAL		8	29.6	6.1	2.4e-11	523.616	3	2.1	FAQQILDAHNQKR		T20150218-11_ITMSms2cid	6.413	18.6	0.00029		37476	CANAL	Putative uncharacterized protein RBT4
	[7]	Q5AAV8	Q5AAV8_CANAL		8	29.6	6.1	2.4e-11	381.508	3	0.11	LGCAYKDCR	Carbamidomethyl@3;Carbamidomethyl@8	T20150218-10_ITMSms2cid	9.041	15.6	0.00029		37476	CANAL	Putative uncharacterized protein RBT4
	[7]	Q5AAV8	Q5AAV8_CANAL		8	29.6	6.1	2.4e-11	619.273	3	1.4	FADQYSCSGNLQHSGGK	Carbamidomethyl@7	T20150218-11_ITMSms2cid	5.03	15.5	0.00031		37476	CANAL	Putative uncharacterized protein RBT4
	[7]	Q5AAV8	Q5AAV8_CANAL		8	29.6	6.1	2.4e-11	471.583	3	3.9	FAQQILDAHNQK		T20150218-11_ITMSms2cid	8.538	16.6	0.0012		37476	CANAL	Putative uncharacterized protein RBT4
	[7]	Q5AAV8	Q5AAV8_CANAL		8	29.6	6.1	2.4e-11	392.963	4	1.4	FAQQILDAHNQKR		T20150218-10_ITMSms2cid	24.337	19	0.0015		37476	CANAL	Putative uncharacterized protein RBT4
	[7]	Q5AAV8	Q5AAV8_CANAL		8	29.6	6.1	2.4e-11	392.963	4	1.1	FAQQILDAHNQKR		T20150218-11_ITMSms2cid	24.352	16.8	0.0036		37476	CANAL	Putative uncharacterized protein RBT4
Sap6	[8]	Q5AC08	Q5AC08_CANAL		14	35.9	3.36	5.6e-08	755.087	3	7.3	YSGSLVELPITSDRTLSVGLR		T20150218-11_ITMSms2cid	37.548	32.5	5.6e-08		45432.8	CANAL	Secretory aspartyl proteinase SAP6p
	[8]	Q5AC08	Q5AC08_CANAL		14	35.9	3.36	5.6e-08	626.325	3	3.1	SIIYALGGQVHFDSAGNK		T20150218-10_ITMSms2cid	33.029	33.6	1.3e-07		45432.8	CANAL	Secretory aspartyl proteinase SAP6p
	[8]	Q5AC08	Q5AC08_CANAL		14	35.9	3.36	5.6e-08	437.701	2	1.4	YADGSYAK		T20150218-10_ITMSms2cid	20.398	24.6	2.8e-07		45432.8	CANAL	Secretory aspartyl proteinase SAP6p
	[8]	Q5AC08	Q5AC08_CANAL		14	35.9	3.36	5.6e-08	413.693	2	2.4	AYVADCK	Carbamidomethyl@6	T20150218-10_ITMSms2cid	20.219	25.6	1.3e-06		45432.8	CANAL	Secretory aspartyl proteinase SAP6p
	[8]	Q5AC08	Q5AC08_CANAL		14	35.9	3.36	5.6e-08	598.955	3	4.3	VRESEDNILGDNFMR		T20150218-11_ITMSms2cid	30.728	31.1	1.4e-06		45432.8	CANAL	Secretory aspartyl proteinase SAP6p
	[8]	Q5AC08	Q5AC08_CANAL		14	35.9	3.36	5.6e-08	477.244	3	-1.6	SAYIVYDLDDKK		T20150218-09_ITMSms2cid	28.033	23.2	1.6e-06		45432.8	CANAL	Secretory aspartyl proteinase SAP6p
	[8]	Q5AC08	Q5AC08_CANAL		14	35.9	3.36	5.6e-08	598.954	3	2.5	VRESEDNILGDNFMR		T20150218-09_ITMSms2cid	30.687	29.6	4.1e-06		45432.8	CANAL	Secretory aspartyl proteinase SAP6p
	[8]	Q5AC08	Q5AC08_CANAL		14	35.9	3.36	5.6e-08	534.94	3	2.3	NQLFANVWSTSAHK		T20150218-10_ITMSms2cid	30.718	25.1	1.1e-05		45432.8	CANAL	Secretory aspartyl proteinase SAP6p
	[8]	Q5AC08	Q5AC08_CANAL		14	35.9	3.36	5.6e-08	567.819	2	3.1	NLNTRFEIK		T20150218-09_ITMSms2cid	25.369	23.3	1.5e-05		45432.8	CANAL	Secretory aspartyl proteinase SAP6p
	[8]	Q5AC08	Q5AC08_CANAL		14	35.9	3.36	5.6e-08	388.721	2	1.6	ISMAQVK		T20150218-10_ITMSms2cid	22.756	24.7	1.5e-05		45432.8	CANAL	Secretory aspartyl proteinase SAP6p
	[8]	Q5AC08	Q5AC08_CANAL		14	35.9	3.36	5.6e-08	388.723	2	5.7	ISMAQVK		T20150218-11_ITMSms2cid	23.027	25.9	1.6e-05		45432.8	CANAL	Secretory aspartyl proteinase SAP6p
	[8]	Q5AC08	Q5AC08_CANAL		14	35.9	3.36	5.6e-08	534.942	3	4.8	NQLFANVWSTSAHK		T20150218-11_ITMSms2cid	30.665	24.1	1.7e-05		45432.8	CANAL	Secretory aspartyl proteinase SAP6p
	[8]	Q5AC08	Q5AC08_CANAL		14	35.9	3.36	5.6e-08	381.701	2	1.6	SVNVMGR		T20150218-10_ITMSms2cid	21.733	24.6	1.9e-05		45432.8	CANAL	Secretory aspartyl proteinase SAP6p
	[8]	Q5AC08	Q5AC08_CANAL		14	35.9	3.36	5.6e-08	373.232	2	-0.73	TLSVGLR		T20150218-10_ITMSms2cid	25.424	29.1	2.7e-05		45432.8	CANAL	Secretory aspartyl proteinase SAP6p
	[8]	Q5AC08	Q5AC08_CANAL		14	35.9	3.36	5.6e-08	413.692	2	-0.78	AYVADCK	Carbamidomethyl@6	T20150218-11_ITMSms2cid	20.282	20.9	2.7e-05		45432.8	CANAL	Secretory aspartyl proteinase SAP6p
	[8]	Q5AC08	Q5AC08_CANAL		14	35.9	3.36	5.6e-08	373.233	2	2	TLSVGLR		T20150218-11_ITMSms2cid	25.422	27.2	3.3e-05		45432.8	CANAL	Secretory aspartyl proteinase SAP6p
	[8]	Q5AC08	Q5AC08_CANAL		14	35.9	3.36	5.6e-08	373.233	2	3	TLSVGLR		T20150218-09_ITMSms2cid	25.63	29.1	3.5e-05		45432.8	CANAL	Secretory aspartyl proteinase SAP6p
	[8]	Q5AC08	Q5AC08_CANAL		14	35.9	3.36	5.6e-08	534.939	3	0.83	NQLFANVWSTSAHK		T20150218-09_ITMSms2cid	30.757	19.9	5e-05		45432.8	CANAL	Secretory aspartyl proteinase SAP6p
	[8]	Q5AC08	Q5AC08_CANAL		14	35.9	3.36	5.6e-08	351.206	2	4.7	AICIPK	Carbamidomethyl@3	T20150218-10_ITMSms2cid	24.917	22.6	0.00022		45432.8	CANAL	Secretory aspartyl proteinase SAP6p
	[8]	Q5AC08	Q5AC08_CANAL		14	35.9	3.36	5.6e-08	547.542	4	4.2	SAYIVYDLDDKKISMAQVK		T20150218-09_ITMSms2cid	31.483	18.4	0.0021		45432.8	CANAL	Secretory aspartyl proteinase SAP6p
	[8]	Q5AC08	Q5AC08_CANAL		14	35.9	3.36	5.6e-08	704.892	4	6.1	GILGIGFQANEATRTPYDNLPISLKK		T20150218-10_ITMSms2cid	37.109	16.7	0.0033		45432.8	CANAL	Secretory aspartyl proteinase SAP6p
	[9]	P30575	ENO1_CANAL		7	16.4	4.87	1.1e-08	761.458	2	5.7	AVANVNDIIAPALIK		T20150218-11_ITMSms2cid	37.117	46	1.1e-08		47231.9	CANAL	Enolase 1
	[9]	P30575	ENO1_CANAL		7	16.4	4.87	1.1e-08	673.853	2	8.3	EALDLIMDAIDK		T20150218-10_ITMSms2cid	42.443	31.4	6.8e-07		47231.9	CANAL	Enolase 1
	[9]	P30575	ENO1_CANAL		7	16.4	4.87	1.1e-08	651.016	3	7.4	EALDLIMDAIDKAGYKGK		T20150218-11_ITMSms2cid	39.076	24.8	1.7e-06		47231.9	CANAL	Enolase 1
	[9]	P30575	ENO1_CANAL		7	16.4	4.87	1.1e-08	407.264	2	2.5	AANALLLK		T20150218-10_ITMSms2cid	25.844	28.8	5.9e-06		47231.9	CANAL	Enolase 1
	[9]	P30575	ENO1_CANAL		7	16.4	4.87	1.1e-08	407.265	2	3.5	AANALLLK		T20150218-11_ITMSms2cid	25.865	30.7	9e-06		47231.9	CANAL	Enolase 1
	[9]	P30575	ENO1_CANAL		7	16.4	4.87	1.1e-08	407.265	2	5.2	AANALLLK		T20150218-09_ITMSms2cid	26.281	30.4	1.1e-05		47231.9	CANAL	Enolase 1
	[9]	P30575	ENO1_CANAL		7	16.4	4.87	1.1e-08	662.109	4	4.3	IDVVDQAKIDEFLLSLDGTPNKSK		T20150218-10_ITMSms2cid	41.155	26.7	3.1e-05		47231.9	CANAL	Enolase 1
	[9]	P30575	ENO1_CANAL		7	16.4	4.87	1.1e-08	471.311	2	-0.11	KAANALLLK		T20150218-10_ITMSms2cid	22.558	18.9	0.00039		47231.9	CANAL	Enolase 1
	[9]	P30575	ENO1_CANAL		7	16.4	4.87	1.1e-08	378.741	2	2.2	LNQILR		T20150218-10_ITMSms2cid	24.425	22.6	0.00087		47231.9	CANAL	Enolase 1
	[10]	Q5ACR4	OS9_CANAL		7	28.7	4.13	4.7e-08	782.92	2	6.5	VVFLDTTISDEVAR		T20150218-10_ITMSms2cid	36.317	41.1	4.7e-08		29429.7	CANAL	Protein OS-9 homolog
	[10]	Q5ACR4	OS9_CANAL		7	28.7	4.13	4.7e-08	576.284	3	6.2	QTSPLEFEFDTKER		T20150218-11_ITMSms2cid	30.785	33.6	5.1e-08		29429.7	CANAL	Protein OS-9 homolog
	[10]	Q5ACR4	OS9_CANAL		7	28.7	4.13	4.7e-08	576.282	3	0.98	QTSPLEFEFDTKER		T20150218-09_ITMSms2cid	30.829	30.8	8.4e-08		29429.7	CANAL	Protein OS-9 homolog
	[10]	Q5ACR4	OS9_CANAL		7	28.7	4.13	4.7e-08	576.282	3	1.2	QTSPLEFEFDTKER		T20150218-10_ITMSms2cid	30.761	25.9	1.2e-06		29429.7	CANAL	Protein OS-9 homolog
	[10]	Q5ACR4	OS9_CANAL		7	28.7	4.13	4.7e-08	580.641	3	5.9	CDHILEIVELTEIR	Carbamidomethyl@1	T20150218-09_ITMSms2cid	39.016	31	4.3e-06		29429.7	CANAL	Protein OS-9 homolog
	[10]	Q5ACR4	OS9_CANAL		7	28.7	4.13	4.7e-08	497.255	2	-4.3	LCSLPEFK	Carbamidomethyl@2	T20150218-11_ITMSms2cid	29.268	25.4	4.6e-06		29429.7	CANAL	Protein OS-9 homolog
	[10]	Q5ACR4	OS9_CANAL		7	28.7	4.13	4.7e-08	383.875	3	1.7	LCSLPEFKR	Carbamidomethyl@2	T20150218-10_ITMSms2cid	25.646	20.4	1.3e-05		29429.7	CANAL	Protein OS-9 homolog
	[10]	Q5ACR4	OS9_CANAL		7	28.7	4.13	4.7e-08	383.875	3	2.5	LCSLPEFKR	Carbamidomethyl@2	T20150218-09_ITMSms2cid	25.969	21.2	8.1e-05		29429.7	CANAL	Protein OS-9 homolog
	[10]	Q5ACR4	OS9_CANAL		7	28.7	4.13	4.7e-08	383.875	3	3	LCSLPEFKR	Carbamidomethyl@2	T20150218-11_ITMSms2cid	25.782	17.1	0.00036		29429.7	CANAL	Protein OS-9 homolog
	[10]	Q5ACR4	OS9_CANAL		7	28.7	4.13	4.7e-08	651.348	4	6.2	TIDTIYRCDHILEIVELTEIR	Carbamidomethyl@8	T20150218-10_ITMSms2cid	40.675	23.7	0.00039		29429.7	CANAL	Protein OS-9 homolog
	[10]	Q5ACR4	OS9_CANAL		7	28.7	4.13	4.7e-08	651.349	4	8.2	TIDTIYRCDHILEIVELTEIR	Carbamidomethyl@8	T20150218-11_ITMSms2cid	40.655	24.1	0.0006		29429.7	CANAL	Protein OS-9 homolog
	[10]	Q5ACR4	OS9_CANAL		7	28.7	4.13	4.7e-08	449.496	4	0.054	MAPTKPKPTMSVHELK		T20150218-10_ITMSms2cid	21.571	18.1	0.0017		29429.7	CANAL	Protein OS-9 homolog
	[11]	P43076	PHR1_CANAL		7	14.4	4.38	1.6e-09	869.381	2	8.3	ADFFGINMYEWCGK	Carbamidomethyl@12	T20150218-09_ITMSms2cid	42.299	38	1.6e-09		59515.5	CANAL	pH-responsive protein 1
	[11]	P43076	PHR1_CANAL		7	14.4	4.38	1.6e-09	546.264	3	0.9	KYNDPLADADACKR	Carbamidomethyl@12	T20150218-11_ITMSms2cid	23.215	30.2	7.1e-08		59515.5	CANAL	pH-responsive protein 1
	[11]	P43076	PHR1_CANAL		7	14.4	4.38	1.6e-09	686.846	2	-0.023	YFKESNTNTLR		T20150218-10_ITMSms2cid	21.587	29.4	1.5e-07		59515.5	CANAL	pH-responsive protein 1
	[11]	P43076	PHR1_CANAL		7	14.4	4.38	1.6e-09	358.515	3	2.8	YIKESDYR		T20150218-11_ITMSms2cid	20.608	25.9	2.2e-07		59515.5	CANAL	pH-responsive protein 1
	[11]	P43076	PHR1_CANAL		7	14.4	4.38	1.6e-09	520.257	2	0.83	SNTDASAFVK		T20150218-10_ITMSms2cid	24.728	30.2	1.5e-06		59515.5	CANAL	pH-responsive protein 1
	[11]	P43076	PHR1_CANAL		7	14.4	4.38	1.6e-09	520.258	2	2.4	SNTDASAFVK		T20150218-09_ITMSms2cid	24.94	24.6	7.5e-06		59515.5	CANAL	pH-responsive protein 1
	[11]	P43076	PHR1_CANAL		7	14.4	4.38	1.6e-09	458.233	3	0.29	YFKESNTNTLR		T20150218-10_ITMSms2cid	21.529	26.5	1.4e-05		59515.5	CANAL	pH-responsive protein 1
	[11]	P43076	PHR1_CANAL		7	14.4	4.38	1.6e-09	402.724	2	1.9	AAIRDMK		T20150218-10_ITMSms2cid	19.774	18	5.6e-05		59515.5	CANAL	pH-responsive protein 1
	[11]	P43076	PHR1_CANAL		7	14.4	4.38	1.6e-09	463.209	4	2.3	VYAIDPDKDHEECMK	Carbamidomethyl@13	T20150218-09_ITMSms2cid	24.839	15.9	0.0048		59515.5	CANAL	pH-responsive protein 1
	[12]	Q5AL03	Q5AL03_CANAL		9	9.9	2.63	3.6e-07	504.781	2	3	AAALPQYFK		T20150218-11_ITMSms2cid	29.013	27.6	3.6e-07		91850.5	CANAL	Hyphally regulated cell wall protein
	[12]	Q5AL03	Q5AL03_CANAL		9	9.9	2.63	3.6e-07	577.849	2	0.64	LGLTLPLTGNR		T20150218-10_ITMSms2cid	34.816	26	1.3e-06		91850.5	CANAL	Hyphally regulated cell wall protein
	[12]	Q5AL03	Q5AL03_CANAL		9	9.9	2.63	3.6e-07	504.779	2	0.03	AAALPQYFK		T20150218-09_ITMSms2cid	29.186	26.2	2.9e-06		91850.5	CANAL	Hyphally regulated cell wall protein
	[12]	Q5AL03	Q5AL03_CANAL		9	9.9	2.63	3.6e-07	724.03	3	2.2	DHFRFEYYPDTGILQLR		T20150218-10_ITMSms2cid	37.144	27.7	3e-06		91850.5	CANAL	Hyphally regulated cell wall protein
	[12]	Q5AL03	Q5AL03_CANAL		9	9.9	2.63	3.6e-07	521.769	2	-1.4	HQDFVPATK		T20150218-10_ITMSms2cid	21.191	23.4	3.9e-06		91850.5	CANAL	Hyphally regulated cell wall protein
	[12]	Q5AL03	Q5AL03_CANAL		9	9.9	2.63	3.6e-07	472.747	2	2.2	STAYLYAR		T20150218-09_ITMSms2cid	25.134	22.1	8.9e-06		91850.5	CANAL	Hyphally regulated cell wall protein
	[12]	Q5AL03	Q5AL03_CANAL		9	9.9	2.63	3.6e-07	472.746	2	1.6	STAYLYAR		T20150218-11_ITMSms2cid	25.027	21.4	1.1e-05		91850.5	CANAL	Hyphally regulated cell wall protein
	[12]	Q5AL03	Q5AL03_CANAL		9	9.9	2.63	3.6e-07	818.751	3	8	AAGNIAFGTAYQTITNNGQICLR	Carbamidomethyl@21	T20150218-10_ITMSms2cid	38.5	26.2	1.3e-05		91850.5	CANAL	Hyphally regulated cell wall protein
	[12]	Q5AL03	Q5AL03_CANAL		9	9.9	2.63	3.6e-07	428.242	4	1.6	LGLTLPLTGNRDHFR		T20150218-09_ITMSms2cid	30.773	29.4	3.6e-05		91850.5	CANAL	Hyphally regulated cell wall protein
	[12]	Q5AL03	Q5AL03_CANAL		9	9.9	2.63	3.6e-07	557.787	2	2.5	GGIQGFHGDVK		T20150218-10_ITMSms2cid	22.103	22.2	4.8e-05		91850.5	CANAL	Hyphally regulated cell wall protein
	[12]	Q5AL03	Q5AL03_CANAL		9	9.9	2.63	3.6e-07	500.264	3	1.9	IDRGGIQGFHGDVK		T20150218-09_ITMSms2cid	24.535	20.7	6.6e-05		91850.5	CANAL	Hyphally regulated cell wall protein
	[12]	Q5AL03	Q5AL03_CANAL		9	9.9	2.63	3.6e-07	577.852	2	6.9	LGLTLPLTGNR		T20150218-11_ITMSms2cid	34.866	17.3	0.00013		91850.5	CANAL	Hyphally regulated cell wall protein
	[12]	Q5AL03	Q5AL03_CANAL		9	9.9	2.63	3.6e-07	375.45	4	1.6	IDRGGIQGFHGDVK		T20150218-11_ITMSms2cid	23.925	20.8	0.00083		91850.5	CANAL	Hyphally regulated cell wall protein
	[12]	Q5AL03	Q5AL03_CANAL		9	9.9	2.63	3.6e-07	428.243	4	2.6	LGLTLPLTGNRDHFR		T20150218-10_ITMSms2cid	30.625	17.6	0.00084		91850.5	CANAL	Hyphally regulated cell wall protein
	[12]	Q5AL03	Q5AL03_CANAL		9	9.9	2.63	3.6e-07	500.263	3	-0.3	IDRGGIQGFHGDVK		T20150218-10_ITMSms2cid	23.738	15.5	0.00098		91850.5	CANAL	Hyphally regulated cell wall protein
	[12]	Q5AL03	Q5AL03_CANAL		9	9.9	2.63	3.6e-07	500.264	3	1.9	IDRGGIQGFHGDVK		T20150218-11_ITMSms2cid	24.05	17.5	0.0011		91850.5	CANAL	Hyphally regulated cell wall protein
	[12]	Q5AL03	Q5AL03_CANAL		9	9.9	2.63	3.6e-07	428.243	4	4.2	LGLTLPLTGNRDHFR		T20150218-11_ITMSms2cid	30.621	18.4	0.0011		91850.5	CANAL	Hyphally regulated cell wall protein
	[12]	Q5AL03	Q5AL03_CANAL		9	9.9	2.63	3.6e-07	375.45	4	0.046	IDRGGIQGFHGDVK		T20150218-10_ITMSms2cid	23.675	19.6	0.0015		91850.5	CANAL	Hyphally regulated cell wall protein
	[12]	Q5AL03	Q5AL03_CANAL		9	9.9	2.63	3.6e-07	543.275	4	3.9	DHFRFEYYPDTGILQLR		T20150218-10_ITMSms2cid	37.092	16.1	0.0072		91850.5	CANAL	Hyphally regulated cell wall protein
	[13]	Q59L12	ALS3_CANAL		7	8.9	3.56	4.2e-08	564.627	3	3.9	FTTSQTSVDLTAHGVK		T20150218-10_ITMSms2cid	25.701	28.7	4.2e-08		95390.9	CANAL	Agglutinin-like protein 3 (Fragment)
	[13]	Q59L12	ALS3_CANAL		7	8.9	3.56	4.2e-08	698.656	3	3.7	GLNDWNYPVSSESFSYTK		T20150218-10_ITMSms2cid	36.302	26.8	2.3e-06		95390.9	CANAL	Agglutinin-like protein 3 (Fragment)
	[13]	Q59L12	ALS3_CANAL		7	8.9	3.56	4.2e-08	546.792	2	7.4	ISINVDFER		T20150218-11_ITMSms2cid	32.017	35.2	3.5e-06		95390.9	CANAL	Agglutinin-like protein 3 (Fragment)
	[13]	Q59L12	ALS3_CANAL		7	8.9	3.56	4.2e-08	546.791	2	6	ISINVDFER		T20150218-10_ITMSms2cid	32.023	33.6	4.3e-06		95390.9	CANAL	Agglutinin-like protein 3 (Fragment)
	[13]	Q59L12	ALS3_CANAL		7	8.9	3.56	4.2e-08	606.622	3	1.7	CFTAGTNTVTFNDGGKK	Carbamidomethyl@1	T20150218-10_ITMSms2cid	25.329	23.1	5.2e-06		95390.9	CANAL	Agglutinin-like protein 3 (Fragment)
	[13]	Q59L12	ALS3_CANAL		7	8.9	3.56	4.2e-08	578.3	3	-0.23	ISINVDFERSNVDPK		T20150218-09_ITMSms2cid	30.498	17.3	4e-05		95390.9	CANAL	Agglutinin-like protein 3 (Fragment)
	[13]	Q59L12	ALS3_CANAL		7	8.9	3.56	4.2e-08	352.709	2	3.6	APFTLR		T20150218-09_ITMSms2cid	25.945	22.2	4.8e-05		95390.9	CANAL	Agglutinin-like protein 3 (Fragment)
	[13]	Q59L12	ALS3_CANAL		7	8.9	3.56	4.2e-08	385.744	2	4	VIPSLNK		T20150218-09_ITMSms2cid	25.006	17.1	0.00051		95390.9	CANAL	Agglutinin-like protein 3 (Fragment)
	[14]	O74254	AMYG_CANAL		4	7.7	4.93	1.3e-08	796.895	2	6.9	WMQLASFFPFYR		T20150218-11_ITMSms2cid	46.652	41.8	1.3e-08		105676	CANAL	Glucoamylase 1
	[14]	O74254	AMYG_CANAL		4	7.7	4.93	1.3e-08	711.905	4	7.5	LNVHIEPTDLTDVFVLPEELVVKPK		T20150218-10_ITMSms2cid	43.633	46.9	3.3e-08		105676	CANAL	Glucoamylase 1
	[14]	O74254	AMYG_CANAL		4	7.7	4.93	1.3e-08	630.013	3	3.1	KNPFGLLVALDAEGTASGK		T20150218-09_ITMSms2cid	37.544	25.6	2.2e-06		105676	CANAL	Glucoamylase 1
	[14]	O74254	AMYG_CANAL		4	7.7	4.93	1.3e-08	630.014	3	5.8	KNPFGLLVALDAEGTASGK		T20150218-10_ITMSms2cid	37.53	20.1	2e-05		105676	CANAL	Glucoamylase 1
	[14]	O74254	AMYG_CANAL		4	7.7	4.93	1.3e-08	672.661	3	3.8	WGYDTVESLETVVENFK		T20150218-10_ITMSms2cid	47.507	18.9	6.6e-05		105676	CANAL	Glucoamylase 1
	[14]	O74254	AMYG_CANAL		4	7.7	4.93	1.3e-08	672.664	3	8.4	WGYDTVESLETVVENFK		T20150218-09_ITMSms2cid	47.376	16.5	0.00033		105676	CANAL	Glucoamylase 1
	[15]	Q5A0X8	Q5A0X8_CANAL		6	17	3.4	9.4e-08	598.286	2	1.1	CRGADVTNFR	Carbamidomethyl@1	T20150218-10_ITMSms2cid	21.63	34.9	9.4e-08		15078.4	CANAL	Potential cell surface antigen
	[15]	Q5A0X8	Q5A0X8_CANAL		6	17	3.4	9.4e-08	447.694	2	0.59	CAQECVK	Carbamidomethyl@1;Carbamidomethyl@5	T20150218-10_ITMSms2cid	19.575	24.5	5e-06		15078.4	CANAL	Potential cell surface antigen
	[15]	Q5A0X8	Q5A0X8_CANAL		6	17	3.4	9.4e-08	504.266	2	-2.9	GADVTNFRK		T20150218-10_ITMSms2cid	20.819	30.7	8.1e-06		15078.4	CANAL	Potential cell surface antigen
	[15]	Q5A0X8	Q5A0X8_CANAL		6	17	3.4	9.4e-08	440.22	2	0.93	GADVTNFR		T20150218-11_ITMSms2cid	23.911	27.6	8.7e-06		15078.4	CANAL	Potential cell surface antigen
	[15]	Q5A0X8	Q5A0X8_CANAL		6	17	3.4	9.4e-08	399.193	3	0.65	CRGADVTNFR	Carbamidomethyl@1	T20150218-10_ITMSms2cid	21.558	28.5	9.5e-06		15078.4	CANAL	Potential cell surface antigen
	[15]	Q5A0X8	Q5A0X8_CANAL		6	17	3.4	9.4e-08	440.22	2	1.6	GADVTNFR		T20150218-09_ITMSms2cid	24.646	28	1.3e-05		15078.4	CANAL	Potential cell surface antigen
	[15]	Q5A0X8	Q5A0X8_CANAL		6	17	3.4	9.4e-08	441.892	3	1.7	CRGADVTNFRK	Carbamidomethyl@1	T20150218-11_ITMSms2cid	20.529	25.9	1.3e-05		15078.4	CANAL	Potential cell surface antigen
	[15]	Q5A0X8	Q5A0X8_CANAL		6	17	3.4	9.4e-08	331.671	4	2.1	CRGADVTNFRK	Carbamidomethyl@1	T20150218-11_ITMSms2cid	20.541	32.2	1.4e-05		15078.4	CANAL	Potential cell surface antigen
	[15]	Q5A0X8	Q5A0X8_CANAL		6	17	3.4	9.4e-08	331.671	4	1.8	CRGADVTNFRK	Carbamidomethyl@1	T20150218-10_ITMSms2cid	20.516	29	1.4e-05		15078.4	CANAL	Potential cell surface antigen
	[15]	Q5A0X8	Q5A0X8_CANAL		6	17	3.4	9.4e-08	438.746	2	2	IYDQIPK		T20150218-10_ITMSms2cid	25.161	25.9	1.9e-05		15078.4	CANAL	Potential cell surface antigen
	[15]	Q5A0X8	Q5A0X8_CANAL		6	17	3.4	9.4e-08	440.22	2	0.25	GADVTNFR		T20150218-10_ITMSms2cid	23.616	20.5	2.1e-05		15078.4	CANAL	Potential cell surface antigen
	[15]	Q5A0X8	Q5A0X8_CANAL		6	17	3.4	9.4e-08	331.671	4	2.4	CRGADVTNFRK	Carbamidomethyl@1	T20150218-09_ITMSms2cid	20.99	30	2.6e-05		15078.4	CANAL	Potential cell surface antigen
	[15]	Q5A0X8	Q5A0X8_CANAL		6	17	3.4	9.4e-08	438.745	2	0.89	IYDQIPK		T20150218-11_ITMSms2cid	8.782	18.3	2.6e-05		15078.4	CANAL	Potential cell surface antigen
	[15]	Q5A0X8	Q5A0X8_CANAL		6	17	3.4	9.4e-08	438.746	2	3.2	IYDQIPK		T20150218-10_ITMSms2cid	7.945	16.8	3.7e-05		15078.4	CANAL	Potential cell surface antigen
	[15]	Q5A0X8	Q5A0X8_CANAL		6	17	3.4	9.4e-08	441.891	3	-0.82	CRGADVTNFRK	Carbamidomethyl@1	T20150218-10_ITMSms2cid	20.49	21.1	4.5e-05		15078.4	CANAL	Potential cell surface antigen
	[15]	Q5A0X8	Q5A0X8_CANAL		6	17	3.4	9.4e-08	438.744	2	-1.6	IYDQIPK		T20150218-11_ITMSms2cid	9.544	18.9	5.5e-05		15078.4	CANAL	Potential cell surface antigen
	[15]	Q5A0X8	Q5A0X8_CANAL		6	17	3.4	9.4e-08	438.745	2	-0.25	IYDQIPK		T20150218-09_ITMSms2cid	7.867	18.8	6.5e-05		15078.4	CANAL	Potential cell surface antigen
	[15]	Q5A0X8	Q5A0X8_CANAL		6	17	3.4	9.4e-08	438.745	2	1.1	IYDQIPK		T20150218-09_ITMSms2cid	26.995	15.9	0.00012		15078.4	CANAL	Potential cell surface antigen
	[15]	Q5A0X8	Q5A0X8_CANAL		6	17	3.4	9.4e-08	438.745	2	-0.48	IYDQIPK		T20150218-11_ITMSms2cid	10.315	19	0.00012		15078.4	CANAL	Potential cell surface antigen
	[15]	Q5A0X8	Q5A0X8_CANAL		6	17	3.4	9.4e-08	438.744	2	-1.6	IYDQIPK		T20150218-09_ITMSms2cid	7.06	19	0.00013		15078.4	CANAL	Potential cell surface antigen
	[15]	Q5A0X8	Q5A0X8_CANAL		6	17	3.4	9.4e-08	438.746	2	2.3	IYDQIPK		T20150218-10_ITMSms2cid	10.293	19.2	0.00016		15078.4	CANAL	Potential cell surface antigen
	[15]	Q5A0X8	Q5A0X8_CANAL		6	17	3.4	9.4e-08	438.746	2	2.3	IYDQIPK		T20150218-10_ITMSms2cid	9.52	16.2	0.00018		15078.4	CANAL	Potential cell surface antigen
	[15]	Q5A0X8	Q5A0X8_CANAL		6	17	3.4	9.4e-08	504.268	2	2.2	GADVTNFRK		T20150218-09_ITMSms2cid	21.477	16.3	0.00022		15078.4	CANAL	Potential cell surface antigen
	[15]	Q5A0X8	Q5A0X8_CANAL		6	17	3.4	9.4e-08	438.746	2	2.5	IYDQIPK		T20150218-09_ITMSms2cid	6.268	15.2	0.00025		15078.4	CANAL	Potential cell surface antigen
	[15]	Q5A0X8	Q5A0X8_CANAL		6	17	3.4	9.4e-08	438.745	2	1.3	IYDQIPK		T20150218-10_ITMSms2cid	11.137	17.4	0.00025		15078.4	CANAL	Potential cell surface antigen
	[15]	Q5A0X8	Q5A0X8_CANAL		6	17	3.4	9.4e-08	438.745	2	1.1	IYDQIPK		T20150218-11_ITMSms2cid	7.198	17.2	0.00033		15078.4	CANAL	Potential cell surface antigen
	[15]	Q5A0X8	Q5A0X8_CANAL		6	17	3.4	9.4e-08	438.744	2	-2.3	IYDQIPK		T20150218-11_ITMSms2cid	11.098	18.9	0.00035		15078.4	CANAL	Potential cell surface antigen
	[15]	Q5A0X8	Q5A0X8_CANAL		6	17	3.4	9.4e-08	440.221	2	2.3	GADVTNFR		T20150218-10_ITMSms2cid	24.69	15.9	0.00054		15078.4	CANAL	Potential cell surface antigen
	[15]	Q5A0X8	Q5A0X8_CANAL		6	17	3.4	9.4e-08	336.515	3	2.4	GADVTNFRK		T20150218-09_ITMSms2cid	21.372	17.8	0.00098		15078.4	CANAL	Potential cell surface antigen
	[16]	Q5AEL7	Q5AEL7_CANAL		5	16.9	4.27	2.4e-08	606.852	2	2	IVTGVNPQSAVK		T20150218-09_ITMSms2cid	25.275	41.3	2.4e-08		25811.3	CANAL	Putative uncharacterized protein
	[16]	Q5AEL7	Q5AEL7_CANAL		5	16.9	4.27	2.4e-08	379.229	2	8.3	TGEPLIK		T20150218-11_ITMSms2cid	22.62	23.7	1.2e-05		25811.3	CANAL	Putative uncharacterized protein
	[16]	Q5AEL7	Q5AEL7_CANAL		5	16.9	4.27	2.4e-08	379.233	2	17	TGEPLIK		T20150218-10_ITMSms2cid	22.455	22.2	0.00013		25811.3	CANAL	Putative uncharacterized protein
	[16]	Q5AEL7	Q5AEL7_CANAL		5	16.9	4.27	2.4e-08	574.317	4	6.9	KITGFTDIGEDILGVTDIMKK		T20150218-10_ITMSms2cid	41.03	25.5	0.00026		25811.3	CANAL	Putative uncharacterized protein
	[16]	Q5AEL7	Q5AEL7_CANAL		5	16.9	4.27	2.4e-08	722.724	3	9.5	ITGFTDIGEDILGVTDIMKK		T20150218-11_ITMSms2cid	44.157	16	0.00038		25811.3	CANAL	Putative uncharacterized protein
	[16]	Q5AEL7	Q5AEL7_CANAL		5	16.9	4.27	2.4e-08	680.021	3	3.5	ITGFTDIGEDILGVTDIMK		T20150218-10_ITMSms2cid	47.741	19.2	0.00039		25811.3	CANAL	Putative uncharacterized protein
	[16]	Q5AEL7	Q5AEL7_CANAL		5	16.9	4.27	2.4e-08	574.317	4	6.7	KITGFTDIGEDILGVTDIMKK		T20150218-11_ITMSms2cid	40.988	22.6	0.00056		25811.3	CANAL	Putative uncharacterized protein
Kex2	[17]	Q5APK9	Q5APK9_CANAL		3	3.6	6.47	2.2e-11	795.455	2	8.3	IISPTGVISDLATFR		T20150218-09_ITMSms2cid	42.432	51.8	2.2e-11		104825	CANAL	Subtilisin-like proprotein convertase
	[17]	Q5APK9	Q5APK9_CANAL		3	3.6	6.47	2.2e-11	795.455	2	7.9	IISPTGVISDLATFR		T20150218-10_ITMSms2cid	42.427	50	3.6e-11		104825	CANAL	Subtilisin-like proprotein convertase
	[17]	Q5APK9	Q5APK9_CANAL		3	3.6	6.47	2.2e-11	484.246	2	0.19	VNIDSTYR		T20150218-10_ITMSms2cid	24.632	28.2	3e-07		104825	CANAL	Subtilisin-like proprotein convertase
	[17]	Q5APK9	Q5APK9_CANAL		3	3.6	6.47	2.2e-11	484.247	2	1.8	VNIDSTYR		T20150218-09_ITMSms2cid	24.856	16.9	5.2e-05		104825	CANAL	Subtilisin-like proprotein convertase
	[17]	Q5APK9	Q5APK9_CANAL		3	3.6	6.47	2.2e-11	409.584	3	2.1	VLSEPDVIVKK		T20150218-11_ITMSms2cid	25.26	16	5.6e-05		104825	CANAL	Subtilisin-like proprotein convertase
	[17]	Q5APK9	Q5APK9_CANAL		3	3.6	6.47	2.2e-11	530.638	3	6.1	IISPTGVISDLATFR		T20150218-10_ITMSms2cid	42.384	16.4	0.00073		104825	CANAL	Subtilisin-like proprotein convertase
	[18]	Q5AD07	Q5AD07_CANAL		3	20.2	6.99	5.8e-12	704.366	2	1.9	AATPAAHEVGDLAGK		T20150218-11_ITMSms2cid	24.399	54.8	5.8e-12		23589.5	CANAL	Potential secreted Cu/Zn superoxide dismutase
	[18]	Q5AD07	Q5AD07_CANAL		3	20.2	6.99	5.8e-12	704.367	2	2.3	AATPAAHEVGDLAGK		T20150218-10_ITMSms2cid	24.278	50.6	1.3e-11		23589.5	CANAL	Potential secreted Cu/Zn superoxide dismutase
	[18]	Q5AD07	Q5AD07_CANAL		3	20.2	6.99	5.8e-12	386.732	2	0.25	GSPSLIAK		T20150218-10_ITMSms2cid	22.27	21.9	7.4e-06		23589.5	CANAL	Potential secreted Cu/Zn superoxide dismutase
	[18]	Q5AD07	Q5AD07_CANAL		3	20.2	6.99	5.8e-12	386.732	2	0.25	GSPSLIAK		T20150218-09_ITMSms2cid	23.83	15.1	3.9e-05		23589.5	CANAL	Potential secreted Cu/Zn superoxide dismutase
	[18]	Q5AD07	Q5AD07_CANAL		3	20.2	6.99	5.8e-12	817.192	5	5.3	AATPAAHEVGDLAGKHGNIMGESYKTEYDDSYISLNEK		T20150218-11_ITMSms2cid	30.918	18.8	0.0022		23589.5	CANAL	Potential secreted Cu/Zn superoxide dismutase
	[19]	Q59M78	Q59M78_CANAL		6	35.3	3.09	1.5e-07	614.779	2	1.7	NIDDPYNYSK		T20150218-11_ITMSms2cid	25.524	32.6	1.5e-07		18301.6	CANAL	Hypothetical LDG family protein 8
	[19]	Q59M78	Q59M78_CANAL		6	35.3	3.09	1.5e-07	695.01	3	7	YDKEAPSDAVPVFFQAIDA		T20150218-09_ITMSms2cid	42.414	25.7	5.9e-07		18301.6	CANAL	Hypothetical LDG family protein 8
	[19]	Q59M78	Q59M78_CANAL		6	35.3	3.09	1.5e-07	509.722	2	-0.25	FTYDEESK		T20150218-10_ITMSms2cid	22.37	22.9	5.4e-06		18301.6	CANAL	Hypothetical LDG family protein 8
	[19]	Q59M78	Q59M78_CANAL		6	35.3	3.09	1.5e-07	560.949	3	3.2	TFGYPPPQYPEVTGK		T20150218-09_ITMSms2cid	31.632	19.7	8.1e-05		18301.6	CANAL	Hypothetical LDG family protein 8
	[19]	Q59M78	Q59M78_CANAL		6	35.3	3.09	1.5e-07	685.666	3	1.2	NIDDPYNYSKDHYVLAK		T20150218-09_ITMSms2cid	27.875	21.2	8.4e-05		18301.6	CANAL	Hypothetical LDG family protein 8
	[19]	Q59M78	Q59M78_CANAL		6	35.3	3.09	1.5e-07	838.916	2	4.8	EAPSDAVPVFFQAIDA		T20150218-10_ITMSms2cid	47.408	15	0.0001		18301.6	CANAL	Hypothetical LDG family protein 8
	[19]	Q59M78	Q59M78_CANAL		6	35.3	3.09	1.5e-07	838.919	2	8	EAPSDAVPVFFQAIDA		T20150218-11_ITMSms2cid	47.376	15	0.00013		18301.6	CANAL	Hypothetical LDG family protein 8
	[19]	Q59M78	Q59M78_CANAL		6	35.3	3.09	1.5e-07	514.501	4	0.96	NIDDPYNYSKDHYVLAK		T20150218-09_ITMSms2cid	27.888	18.4	0.0013		18301.6	CANAL	Hypothetical LDG family protein 8
	[20]	Q5ABD3	Q5ABD3_CANAL		6	12.2	3.66	1.1e-08	671	3	6.3	QVGSVNFFDNDFLHMLK		T20150218-09_ITMSms2cid	42.172	34	1.1e-08		82270.8	CANAL	Potential acid sphingomyelin phosphodiesterase
	[20]	Q5ABD3	Q5ABD3_CANAL		6	12.2	3.66	1.1e-08	671.001	3	7.4	QVGSVNFFDNDFLHMLK		T20150218-10_ITMSms2cid	42.268	27.2	1.1e-07		82270.8	CANAL	Potential acid sphingomyelin phosphodiesterase
	[20]	Q5ABD3	Q5ABD3_CANAL		6	12.2	3.66	1.1e-08	578.767	2	-0.18	FNDNFDSGIK		T20150218-09_ITMSms2cid	27.491	28.5	1.3e-06		82270.8	CANAL	Potential acid sphingomyelin phosphodiesterase
	[20]	Q5ABD3	Q5ABD3_CANAL		6	12.2	3.66	1.1e-08	588.304	2	6.2	DVEELWGISK		T20150218-10_ITMSms2cid	35.735	30.4	4e-06		82270.8	CANAL	Potential acid sphingomyelin phosphodiesterase
	[20]	Q5ABD3	Q5ABD3_CANAL		6	12.2	3.66	1.1e-08	883.433	4	1.8	NFEFAIFTGDVVDHLLLSCTPEYTKEEEVK	Carbamidomethyl@19	T20150218-10_ITMSms2cid	46.365	22.7	0.00065		82270.8	CANAL	Potential acid sphingomyelin phosphodiesterase
	[20]	Q5ABD3	Q5ABD3_CANAL		6	12.2	3.66	1.1e-08	357.185	2	2.6	YVFER		T20150218-11_ITMSms2cid	24.702	15.4	0.00091		82270.8	CANAL	Potential acid sphingomyelin phosphodiesterase
	[20]	Q5ABD3	Q5ABD3_CANAL		6	12.2	3.66	1.1e-08	460.981	4	-0.39	WWPEKKPEHYSEPK		T20150218-10_ITMSms2cid	24.572	20.4	0.0029		82270.8	CANAL	Potential acid sphingomyelin phosphodiesterase
	[20]	Q5ABD3	Q5ABD3_CANAL		6	12.2	3.66	1.1e-08	460.981	4	0.69	WWPEKKPEHYSEPK		T20150218-11_ITMSms2cid	24.541	18.3	0.015		82270.8	CANAL	Potential acid sphingomyelin phosphodiesterase
	[21]	Q59VA0	Q59VA0_CANAL		3	4.2	5.42	1.1e-10	739.944	2	8.6	TLNPLINIINPTR		T20150218-10_ITMSms2cid	39.186	44	1.1e-10		89807.1	CANAL	Putative uncharacterized protein
	[21]	Q59VA0	Q59VA0_CANAL		3	4.2	5.42	1.1e-10	561.598	3	0.99	DFGSSDDHDKYLKR		T20150218-10_ITMSms2cid	21.757	24.7	3.5e-06		89807.1	CANAL	Putative uncharacterized protein
	[21]	Q59VA0	Q59VA0_CANAL		3	4.2	5.42	1.1e-10	386.704	2	1.7	YGYITR		T20150218-10_ITMSms2cid	23.35	15	9.2e-05		89807.1	CANAL	Putative uncharacterized protein
	[22]	P40953	CHI2_CANAL		5	10.3	3.15	3.7e-08	602.82	2	-0.12	FADSAPNKNIK		T20150218-10_ITMSms2cid	20.79	29.7	3.7e-08		60851.2	CANAL	Chitinase 2
	[22]	P40953	CHI2_CANAL		5	10.3	3.15	3.7e-08	843.084	3	7.8	NYFLSAAPQCPYPDASLGDLLSK	Carbamidomethyl@10	T20150218-09_ITMSms2cid	42.232	30.9	9.6e-07		60851.2	CANAL	Chitinase 2
	[22]	P40953	CHI2_CANAL		5	10.3	3.15	3.7e-08	425.208	2	-1.9	FADSAPNK		T20150218-11_ITMSms2cid	20.489	18.7	1.9e-05		60851.2	CANAL	Chitinase 2
	[22]	P40953	CHI2_CANAL		5	10.3	3.15	3.7e-08	647.014	3	5.2	LFVGVPATSNIAGYVDTSK		T20150218-10_ITMSms2cid	37.615	26.4	2.3e-05		60851.2	CANAL	Chitinase 2
	[22]	P40953	CHI2_CANAL		5	10.3	3.15	3.7e-08	425.208	2	-1.4	FADSAPNK		T20150218-10_ITMSms2cid	20.502	19.1	0.00017		60851.2	CANAL	Chitinase 2
	[22]	P40953	CHI2_CANAL		5	10.3	3.15	3.7e-08	826.918	4	9.5	FAKDTSKNYFLSAAPQCPYPDASLGDLLSK	Carbamidomethyl@17	T20150218-11_ITMSms2cid	37.615	26.9	0.00018		60851.2	CANAL	Chitinase 2
	[22]	P40953	CHI2_CANAL		5	10.3	3.15	3.7e-08	402.216	3	0.15	FADSAPNKNIK		T20150218-10_ITMSms2cid	20.775	16.8	0.00035		60851.2	CANAL	Chitinase 2
	[23]	Q5AFA2	Q5AFA2_CANAL		6	11.9	2.4	8.7e-07	563.295	2	3.6	SVLVADYSSGK		T20150218-09_ITMSms2cid	25.831	28.6	8.7e-07		46733.2	CANAL	Potential cell wall glycosidase
	[23]	Q5AFA2	Q5AFA2_CANAL		6	11.9	2.4	8.7e-07	567.776	2	3.7	SNFYIMFGR		T20150218-10_ITMSms2cid	35.639	27	9.8e-07		46733.2	CANAL	Potential cell wall glycosidase
	[23]	Q5AFA2	Q5AFA2_CANAL		6	11.9	2.4	8.7e-07	505.758	2	2.9	RFDNPSFK		T20150218-11_ITMSms2cid	22.633	25.7	1e-05		46733.2	CANAL	Potential cell wall glycosidase
	[23]	Q5AFA2	Q5AFA2_CANAL		6	11.9	2.4	8.7e-07	505.757	2	0.91	RFDNPSFK		T20150218-10_ITMSms2cid	22.501	25.2	2e-05		46733.2	CANAL	Potential cell wall glycosidase
	[23]	Q5AFA2	Q5AFA2_CANAL		6	11.9	2.4	8.7e-07	397.96	4	4.3	FDNGLGPHFESLKK		T20150218-09_ITMSms2cid	26.38	22.5	0.00013		46733.2	CANAL	Potential cell wall glycosidase
	[23]	Q5AFA2	Q5AFA2_CANAL		6	11.9	2.4	8.7e-07	376.894	3	4.6	VEVVLKGAEGK		T20150218-10_ITMSms2cid	22.469	17.8	0.00022		46733.2	CANAL	Potential cell wall glycosidase
	[23]	Q5AFA2	Q5AFA2_CANAL		6	11.9	2.4	8.7e-07	397.96	4	4.8	FDNGLGPHFESLKK		T20150218-11_ITMSms2cid	25.879	20.3	0.00037		46733.2	CANAL	Potential cell wall glycosidase
	[23]	Q5AFA2	Q5AFA2_CANAL		6	11.9	2.4	8.7e-07	380.206	3	2.4	KRFDNPSFK		T20150218-09_ITMSms2cid	21.43	18	0.00056		46733.2	CANAL	Potential cell wall glycosidase
	[23]	Q5AFA2	Q5AFA2_CANAL		6	11.9	2.4	8.7e-07	397.96	4	3.2	FDNGLGPHFESLKK		T20150218-10_ITMSms2cid	25.926	19.8	0.00059		46733.2	CANAL	Potential cell wall glycosidase
	[23]	Q5AFA2	Q5AFA2_CANAL		6	11.9	2.4	8.7e-07	380.205	3	-0.19	KRFDNPSFK		T20150218-10_ITMSms2cid	20.805	15	0.0015		46733.2	CANAL	Potential cell wall glycosidase
	[24]	Q59ZZ5	Q59ZZ5_CANAL		3	7.1	4.21	2.3e-08	671.403	2	7.3	AFGVLPQLILDR		T20150218-10_ITMSms2cid	41.14	40.6	2.3e-08		44178.8	CANAL	Citrate synthase
	[24]	Q59ZZ5	Q59ZZ5_CANAL		3	7.1	4.21	2.3e-08	619.813	2	1.9	YLWETLNSGR		T20150218-10_ITMSms2cid	33.093	26.9	4.6e-07		44178.8	CANAL	Citrate synthase
	[24]	Q59ZZ5	Q59ZZ5_CANAL		3	7.1	4.21	2.3e-08	382.734	2	6.1	YIELVK		T20150218-09_ITMSms2cid	26.455	19.6	5.6e-05		44178.8	CANAL	Citrate synthase
	[24]	Q59ZZ5	Q59ZZ5_CANAL		3	7.1	4.21	2.3e-08	382.733	2	4.5	YIELVK		T20150218-11_ITMSms2cid	26.158	18.3	0.00011		44178.8	CANAL	Citrate synthase
	[25]	Q5A5F2	Q5A5F2_CANAL		4	8	3.28	3.9e-08	591.299	2	3.4	EAAGIADYMIK		T20150218-09_ITMSms2cid	31.618	32.3	3.9e-08		63036.6	CANAL	Likely protein disulfide isomerase
	[25]	Q5A5F2	Q5A5F2_CANAL		4	8	3.28	3.9e-08	584.787	2	6.7	AADSLNESHPK		T20150218-10_ITMSms2cid	19.977	25.8	5.4e-07		63036.6	CANAL	Likely protein disulfide isomerase
	[25]	Q5A5F2	Q5A5F2_CANAL		4	8	3.28	3.9e-08	462.729	2	1.3	MLGPEYSK		T20150218-11_ITMSms2cid	24.715	16.7	2.1e-05		63036.6	CANAL	Likely protein disulfide isomerase
	[25]	Q5A5F2	Q5A5F2_CANAL		4	8	3.28	3.9e-08	584.783	2	-0.32	AADSLNESHPK		T20150218-11_ITMSms2cid	20.006	17.8	6e-05		63036.6	CANAL	Likely protein disulfide isomerase
	[25]	Q5A5F2	Q5A5F2_CANAL		4	8	3.28	3.9e-08	580.994	3	5.6	FVADYFADKLTPIIK		T20150218-11_ITMSms2cid	38.222	15.4	7.1e-05		63036.6	CANAL	Likely protein disulfide isomerase
	[26]	P82612	PMGY_CANAL		4	17.3	3.26	2.7e-07	603.82	2	5.8	NLFTGWVDVR		T20150218-10_ITMSms2cid	38.407	35.3	2.7e-07		27454.4	CANAL	Phosphoglycerate mutase
	[26]	P82612	PMGY_CANAL		4	17.3	3.26	2.7e-07	412.789	2	0.11	MPKLVLVR	Met-loss@1	T20150218-10_ITMSms2cid	24.676	20.8	2.6e-05		27454.4	CANAL	Phosphoglycerate mutase
	[26]	P82612	PMGY_CANAL		4	17.3	3.26	2.7e-07	375.208	2	-1.1	FQIWR		T20150218-09_ITMSms2cid	29.839	15.8	0.0014		27454.4	CANAL	Phosphoglycerate mutase
	[26]	P82612	PMGY_CANAL		4	17.3	3.26	2.7e-07	538.305	4	1.9	RAGELLKEAGINVDVLHTSK		T20150218-11_ITMSms2cid	30.267	18.8	0.0026		27454.4	CANAL	Phosphoglycerate mutase
	[27]	P46273	PGK_CANAL		3	10.1	3.89	2e-08	599.342	3	3.6	ALENPERPFLAILGGAK		T20150218-10_ITMSms2cid	37.219	37.2	2e-08		45180.2	CANAL	Phosphoglycerate kinase
	[27]	P46273	PGK_CANAL		3	10.1	3.89	2e-08	644.35	3	6.2	AVENAKDGEIFLLENLR		T20150218-10_ITMSms2cid	36.347	25.4	7.9e-05		45180.2	CANAL	Phosphoglycerate kinase
	[27]	P46273	PGK_CANAL		3	10.1	3.89	2e-08	408.745	2	0.46	SLLDAAVK		T20150218-09_ITMSms2cid	27.961	18.3	0.0011		45180.2	CANAL	Phosphoglycerate kinase
	[28]	Q5ALT5	Q5ALT5_CANAL		3	2.9	3.14	1.3e-07	915.146	3	5.2	SALNYPFVVENSISSAQIFQYLPR		T20150218-10_ITMSms2cid	47.391	31.1	1.3e-07		141087	CANAL	Potential cell surface flocculin
	[28]	Q5ALT5	Q5ALT5_CANAL		3	2.9	3.14	1.3e-07	476.755	2	3.8	AGAIGNFFR		T20150218-11_ITMSms2cid	31.031	32.9	1.8e-06		141087	CANAL	Potential cell surface flocculin
	[28]	Q5ALT5	Q5ALT5_CANAL		3	2.9	3.14	1.3e-07	451.756	2	-0.98	SLQNVSVR		T20150218-10_ITMSms2cid	22.398	29.2	1.2e-05		141087	CANAL	Potential cell surface flocculin
	[28]	Q5ALT5	Q5ALT5_CANAL		3	2.9	3.14	1.3e-07	476.755	2	2.9	AGAIGNFFR		T20150218-10_ITMSms2cid	30.874	19.6	2.1e-05		141087	CANAL	Potential cell surface flocculin
	[29]	Q5A8I8	Q5A8I8_CANAL		2	8.4	4.99	1.4e-10	934.921	2	2.6	QQSCGGTDDVSSQSATLK	Carbamidomethyl@4	T20150218-10_ITMSms2cid	23.317	40	1.4e-10		36945.1	CANAL	Putative uncharacterized protein
	[29]	Q5A8I8	Q5A8I8_CANAL		2	8.4	4.99	1.4e-10	608.586	3	-0.22	ADQICNDHCSNAYQK	Carbamidomethyl@5;Carbamidomethyl@9	T20150218-10_ITMSms2cid	20.729	17.6	0.00011		36945.1	CANAL	Putative uncharacterized protein
	[29]	Q5A8I8	Q5A8I8_CANAL		2	8.4	4.99	1.4e-10	623.616	3	2.5	QQSCGGTDDVSSQSATLK	Carbamidomethyl@4	T20150218-11_ITMSms2cid	23.819	22.1	0.00012		36945.1	CANAL	Putative uncharacterized protein
	[29]	Q5A8I8	Q5A8I8_CANAL		2	8.4	4.99	1.4e-10	623.615	3	1.4	QQSCGGTDDVSSQSATLK	Carbamidomethyl@4	T20150218-10_ITMSms2cid	23.334	24.4	0.00013		36945.1	CANAL	Putative uncharacterized protein
	[30]	Q5AKV3	Q5AKV3_CANAL		2	6.8	3.86	1.7e-07	681.885	2	0.28	GVLDSFLIEITR		T20150218-10_ITMSms2cid	46.394	39.7	1.7e-07		56910.5	CANAL	6-phosphogluconate dehydrogenase, decarboxylating
	[30]	Q5AKV3	Q5AKV3_CANAL		2	6.8	3.86	1.7e-07	697.329	4	6.1	MVHNGIEYGDMQLICEAYDLMKR	Carbamidomethyl@15	T20150218-10_ITMSms2cid	40.983	40.5	2.9e-06		56910.5	CANAL	6-phosphogluconate dehydrogenase, decarboxylating
	[30]	Q5AKV3	Q5AKV3_CANAL		2	6.8	3.86	1.7e-07	697.329	4	6.6	MVHNGIEYGDMQLICEAYDLMKR	Carbamidomethyl@15	T20150218-11_ITMSms2cid	41.005	37.1	7.5e-06		56910.5	CANAL	6-phosphogluconate dehydrogenase, decarboxylating
	[31]	Q5AMT2	Q5AMT2_CANAL		3	11.4	3.14	7.8e-08	759.343	3	5.8	NDDGTCKDVSTFEGDLDFLK	Carbamidomethyl@6	T20150218-11_ITMSms2cid	38.099	32	7.8e-08		33655.8	CANAL	Potential glycosyl hydrolase
	[31]	Q5AMT2	Q5AMT2_CANAL		3	11.4	3.14	7.8e-08	529.319	2	5.8	INDIKDLVK		T20150218-09_ITMSms2cid	26.181	30.6	1.7e-05		33655.8	CANAL	Potential glycosyl hydrolase
	[31]	Q5AMT2	Q5AMT2_CANAL		3	11.4	3.14	7.8e-08	345.192	2	1.5	GICALR	Carbamidomethyl@3	T20150218-10_ITMSms2cid	22.241	20.2	0.00047		33655.8	CANAL	Potential glycosyl hydrolase
	[32]	Q5AJC0	Q5AJC0_CANAL		3	7.2	2.38	6.5e-07	589.292	2	7	YGYYYAHIK		T20150218-09_ITMSms2cid	25.247	27.6	6.5e-07		51706.9	CANAL	Putative uncharacterized protein UTR2
	[32]	Q5AJC0	Q5AJC0_CANAL		3	7.2	2.38	6.5e-07	711.366	3	7.8	GTIEWAGGLINWDSEDIKK		T20150218-11_ITMSms2cid	38.085	27.9	2.1e-06		51706.9	CANAL	Putative uncharacterized protein UTR2
	[32]	Q5AJC0	Q5AJC0_CANAL		3	7.2	2.38	6.5e-07	711.364	3	5.2	GTIEWAGGLINWDSEDIKK		T20150218-09_ITMSms2cid	38.179	24.6	4.6e-06		51706.9	CANAL	Putative uncharacterized protein UTR2
	[32]	Q5AJC0	Q5AJC0_CANAL		3	7.2	2.38	6.5e-07	589.289	2	2.8	YGYYYAHIK		T20150218-10_ITMSms2cid	25.185	21	2.2e-05		51706.9	CANAL	Putative uncharacterized protein UTR2
	[32]	Q5AJC0	Q5AJC0_CANAL		3	7.2	2.38	6.5e-07	415.216	2	0.27	YLWYGK		T20150218-09_ITMSms2cid	29.174	19.8	3.7e-05		51706.9	CANAL	Putative uncharacterized protein UTR2
	[32]	Q5AJC0	Q5AJC0_CANAL		3	7.2	2.38	6.5e-07	415.218	2	4.4	YLWYGK		T20150218-11_ITMSms2cid	28.935	20.1	0.00013		51706.9	CANAL	Putative uncharacterized protein UTR2
	[32]	Q5AJC0	Q5AJC0_CANAL		3	7.2	2.38	6.5e-07	393.195	3	3.6	YGYYYAHIK		T20150218-10_ITMSms2cid	25.146	15.9	0.00023		51706.9	CANAL	Putative uncharacterized protein UTR2
	[33]	P83780	G6PI_CANAL		2	4.4	3.31	1.6e-07	604.364	3	7.6	NLVNKEILDQLVTLAK		T20150218-10_ITMSms2cid	40.009	34.9	1.6e-07		61186.8	CANAL	Glucose-6-phosphate isomerase
	[33]	P83780	G6PI_CANAL		2	4.4	3.31	1.6e-07	604.363	3	6.3	NLVNKEILDQLVTLAK		T20150218-09_ITMSms2cid	39.883	32	2.4e-07		61186.8	CANAL	Glucose-6-phosphate isomerase
	[33]	P83780	G6PI_CANAL		2	4.4	3.31	1.6e-07	464.772	2	-0.42	AVYHVALR		T20150218-11_ITMSms2cid	24.17	27.5	8.7e-06		61186.8	CANAL	Glucose-6-phosphate isomerase
	[33]	P83780	G6PI_CANAL		2	4.4	3.31	1.6e-07	464.773	2	2	AVYHVALR		T20150218-10_ITMSms2cid	24.039	22.7	5.1e-05		61186.8	CANAL	Glucose-6-phosphate isomerase
	[34]	P46614	KPYK_CANAL		3	5	2.56	2.7e-07	717.896	2	7.4	AIAYPQLFNELR		T20150218-11_ITMSms2cid	38.174	28.3	2.7e-07		55445	CANAL	Pyruvate kinase
	[34]	P46614	KPYK_CANAL		3	5	2.56	2.7e-07	364.724	2	-0.31	AGLNVVR		T20150218-09_ITMSms2cid	24.454	24.7	3.2e-05		55445	CANAL	Pyruvate kinase
	[34]	P46614	KPYK_CANAL		3	5	2.56	2.7e-07	411.717	2	2.5	FSHLYR		T20150218-09_ITMSms2cid	21.804	20.4	0.0001		55445	CANAL	Pyruvate kinase
	[36]	Q59RI6	Q59RI6_CANAL		2	6.5	2.75	1.7e-06	492.317	2	2.2	AALNILIQK		T20150218-10_ITMSms2cid	30.747	33.2	1.7e-06		49580.1	CANAL	C. albicans secretory lipase 4
	[36]	Q59RI6	Q59RI6_CANAL		2	6.5	2.75	1.7e-06	492.319	2	5.6	AALNILIQK		T20150218-11_ITMSms2cid	30.771	33.2	2e-06		49580.1	CANAL	C. albicans secretory lipase 4
	[36]	Q59RI6	Q59RI6_CANAL		2	6.5	2.75	1.7e-06	586.612	4	4.9	IPILIYHGAIDQIVPIVNVKK		T20150218-11_ITMSms2cid	38.335	31.1	4.6e-06		49580.1	CANAL	C. albicans secretory lipase 4
	[36]	Q59RI6	Q59RI6_CANAL		2	6.5	2.75	1.7e-06	586.612	4	3.6	IPILIYHGAIDQIVPIVNVKK		T20150218-09_ITMSms2cid	38.344	28.1	3e-05		49580.1	CANAL	C. albicans secretory lipase 4
	[36]	Q59RI6	Q59RI6_CANAL		2	6.5	2.75	1.7e-06	586.612	4	4.4	IPILIYHGAIDQIVPIVNVKK		T20150218-10_ITMSms2cid	38.39	27.6	3.7e-05		49580.1	CANAL	C. albicans secretory lipase 4
	[37]	Q59SC4	Q59SC4_CANAL		3	8.3	1.84	1.9e-05	540.777	2	7	LSVIEFVNC	Carbamidomethyl@9	T20150218-10_ITMSms2cid	40.121	15.3	1.9e-05		40620.8	CANAL	Putative uncharacterized protein PIR1
	[37]	Q59SC4	Q59SC4_CANAL		3	8.3	1.84	1.9e-05	526.452	5	6	ACSSANNLEMTLHDSVLKDTHER	Carbamidomethyl@2	T20150218-11_ITMSms2cid	28.945	28.1	5.8e-05		40620.8	CANAL	Putative uncharacterized protein PIR1
	[37]	Q59SC4	Q59SC4_CANAL		3	8.3	1.84	1.9e-05	540.779	2	10	LSVIEFVNC	Carbamidomethyl@9	T20150218-09_ITMSms2cid	40.033	15.7	6.5e-05		40620.8	CANAL	Putative uncharacterized protein PIR1
	[37]	Q59SC4	Q59SC4_CANAL		3	8.3	1.84	1.9e-05	663.985	3	1.8	ACSSANNLEMTLHDSVLK	Carbamidomethyl@2	T20150218-09_ITMSms2cid	31.44	16.5	0.00012		40620.8	CANAL	Putative uncharacterized protein PIR1
	[39]	P82610	METE_CANAL		1	2	3.72	5.6e-08	424.756	4	6.2	YVRPPIIVGDVSRPK		T20150218-11_ITMSms2cid	26.448	37.2	5.6e-08		85702.3	CANAL	5-methyltetrahydropteroyltriglutamate--homocysteine methyltransferase
	[39]	P82610	METE_CANAL		1	2	3.72	5.6e-08	424.753	4	0.07	YVRPPIIVGDVSRPK		T20150218-09_ITMSms2cid	26.979	30.5	4e-06		85702.3	CANAL	5-methyltetrahydropteroyltriglutamate--homocysteine methyltransferase
	[40]	Q5A2Z0	Q5A2Z0_CANAL		1	11.4	3.65	3.6e-07	729.883	4	11	WLDGAHVVFGEVLDGKDVVDYIENVK		T20150218-11_ITMSms2cid	44.175	39.6	3.6e-07		25357.8	CANAL	Putative uncharacterized protein CPR51
	[40]	Q5A2Z0	Q5A2Z0_CANAL		1	11.4	3.65	3.6e-07	729.88	4	6.6	WLDGAHVVFGEVLDGKDVVDYIENVK		T20150218-10_ITMSms2cid	44.189	37.7	7.7e-07		25357.8	CANAL	Putative uncharacterized protein CPR51
	[41]	P22011	PPIA_CANAL		2	9.9	1.83	1.4e-06	485.24	2	5.5	FADENFVK		T20150218-09_ITMSms2cid	26.412	21.2	1.4e-06		17575.1	CANAL	Peptidyl-prolyl cis-trans isomerase
	[41]	P22011	PPIA_CANAL		2	9.9	1.83	1.4e-06	474.758	2	5.7	LYDDVVPK		T20150218-11_ITMSms2cid	26.388	23.6	1.5e-06		17575.1	CANAL	Peptidyl-prolyl cis-trans isomerase
	[42]	P40954	CHI3_CANAL		2	7.2	2.02	2e-06	680.317	3	1.6	SNSNVAVYWGQNSGGSQQR		T20150218-09_ITMSms2cid	27.606	26.1	2e-06		60061.2	CANAL	Chitinase 3
	[42]	P40954	CHI3_CANAL		2	7.2	2.02	2e-06	705.697	3	7	TILLSLGGAAGSYGFSDDATAK		T20150218-09_ITMSms2cid	39.049	18.9	0.00039		60061.2	CANAL	Chitinase 3
	[44]	Q59UP6	Q59UP6_CANAL		1	5.6	2.35	1.9e-06	584.95	3	3.7	IYDQLPECAKECVK	Carbamidomethyl@8;Carbamidomethyl@12	T20150218-10_ITMSms2cid	25.714	29.4	1.9e-06		25163.1	CANAL	Potential cell surface antigen
	[47]	Q07730	ECE1_CANAL		1	4.8	2.08	1.8e-05	781.89	2	2.3	DGLEDFLDELLQR		T20150218-10_ITMSms2cid	52.274	29.7	1.8e-05		28878.4	CANAL	Cell elongation protein 1
	[47]	Q07730	ECE1_CANAL		1	4.8	2.08	1.8e-05	521.596	3	3	DGLEDFLDELLQR		T20150218-09_ITMSms2cid	52.184	24.7	8.1e-05		28878.4	CANAL	Cell elongation protein 1
	[47]	Q07730	ECE1_CANAL		1	4.8	2.08	1.8e-05	521.596	3	1.6	DGLEDFLDELLQR		T20150218-10_ITMSms2cid	52.244	30.3	0.00016		28878.4	CANAL	Cell elongation protein 1
	[47]	Q07730	ECE1_CANAL		1	4.8	2.08	1.8e-05	781.893	2	5.7	DGLEDFLDELLQR		T20150218-11_ITMSms2cid	52.24	16	0.0003		28878.4	CANAL	Cell elongation protein 1

## Sheet: (A) Planktonic Protein
	C. albicans Planktonic (SN425 strain)
	Rank	Accession #	UniProt ID		Protein Score	Number Unique Peptides	Spectral Count	Best Score	% Coverage	Best Discriminant Score	Best Expectation Value		Protein MW	Species	Protein Name
	[1]	Q59XS9	Q59XS9_CANAL		496.2	15	87	50.5	44.4	5.95	2.4e-10		39264.7	CANAL	Potential glycosyl hydrolase
	[2]	P87020	PRA1_CANAL		368.5	13	63	42.8	36.1	4.98	7.9e-10		33115.5	CANAL	pH-regulated antigen PRA1
	[3]	Q59NP5	Q59NP5_CANAL		330.9	12	43	41.3	44.3	5.08	1.7e-10		43692.1	CANAL	SUN family beta-glucosidase-like protein
	[4]	Q5AEL7	Q5AEL7_CANAL		256.2	8	11	58.8	38.6	6.78	2.4e-10		25811.3	CANAL	Putative uncharacterized protein
	[5]	Q5AAV8	Q5AAV8_CANAL		285.2	9	61	45.6	32.7	5.35	4.5e-10		37476	CANAL	Putative uncharacterized protein RBT4
	[6]	Q5A799	Q5A799_CANAL		249	7	16	46.8	25.1	5.96	2.3e-11		21294.5	CANAL	Putative uncharacterized protein
	[7]	P30575	ENO1_CANAL		269.1	9	15	43.7	23.6	4.35	6.1e-08		47231.9	CANAL	Enolase 1
	[8]	Q5AJA4	Q5AJA4_CANAL		183.3	6	21	43.6	14.3	4.57	1.5e-08		49402.1	CANAL	Putative uncharacterized protein TOS1
Sap5	[9]	P43094	CARP5_CANAL		151.4	6	6	46.3	16	4.87	1.3e-08		45648.9	CANAL	Candidapepsin-5
	[10]	Q5AL03	Q5AL03_CANAL		183.6	6	7	41.3	8.7	4.47	6.9e-09		91850.5	CANAL	Hyphally regulated cell wall protein
	[11]	P46273	PGK_CANAL		178.2	6	10	39.2	21.8	4.14	1.4e-08		45180.2	CANAL	Phosphoglycerate kinase
	[12]	Q07730	ECE1_CANAL		169.4	5	8	41.9	19.6	4.56	5.8e-09		28878.4	CANAL	Cell elongation protein 1
	[13]	Q5ACR4	OS9_CANAL		139.8	5	7	42.2	22.1	4.34	2.6e-08		29429.7	CANAL	Protein OS-9 homolog
	[14]	P40953	CHI2_CANAL		126.6	5	7	37.1	20.2	4.2	2.9e-09		60851.2	CANAL	Chitinase 2
	[15]	Q5AD07	Q5AD07_CANAL		84.4	3	3	52.6	13.6	6.47	3.5e-11		23589.5	CANAL	Potential secreted Cu/Zn superoxide dismutase
	[16]	Q59L12	ALS3_CANAL		135.1	5	9	33.3	6.2	3.18	1.3e-07		95390.9	CANAL	Agglutinin-like protein 3 (Fragment)
	[17]	Q59M78	Q59M78_CANAL		145.8	5	6	33.1	34.7	3.29	6.3e-08		18301.6	CANAL	Hypothetical LDG family protein 8
	[18]	Q5A0X8	Q5A0X8_CANAL		154.9	6	69	32.5	41.5	2.57	3.3e-06		15078.4	CANAL	Potential cell surface antigen
	[19]	Q5AMT2	Q5AMT2_CANAL		103.1	4	6	40.5	14	4.32	1.1e-08		33655.8	CANAL	Potential glycosyl hydrolase
	[20]	O74254	AMYG_CANAL		106.2	3	4	44.3	5.7	4.95	2.4e-09		105676	CANAL	Glucoamylase 1
	[21]	P82610	METE_CANAL		104.4	3	4	43.5	7.3	3.93	6.8e-07		85702.3	CANAL	5-methyltetrahydropteroyltriglutamate--homocysteine methyltransferase
	[22]	Q5ALT5	Q5ALT5_CANAL		108.6	4	6	33	4.5	3.04	2.7e-07		141087	CANAL	Potential cell surface flocculin
	[23]	P29717	EXG_CANAL		95.5	3	4	40.4	15.5	3.96	8.9e-08		50038.2	CANAL	Glucan 1,3-beta-glucosidase
	[24]	Q5ABD3	Q5ABD3_CANAL		96.9	3	4	34.4	6.5	3.4	6.8e-08		82270.8	CANAL	Potential acid sphingomyelin phosphodiesterase
	[25]	Q9Y7F0	TSA1_CANAL		81.9	2	3	47.1	12.8	5.17	3.3e-09		21860.1	CANAL	Peroxiredoxin TSA1
	[26]	Q5A5F2	Q5A5F2_CANAL		82	3	5	33.9	7.7	3.22	1.5e-07		63036.6	CANAL	Likely protein disulfide isomerase
	[27]	Q5A2Z0	Q5A2Z0_CANAL		62.3	2	2	44.6	14.8	4.29	1.5e-07		25357.8	CANAL	Putative uncharacterized protein CPR51
	[28]	Q59NY2	Q59NY2_CANAL		68.8	2	2	36.7	6	3.82	2.2e-08		63406.3	CANAL	Beta-hexosaminidase
	[29]	Q59UP6	Q59UP6_CANAL		64.5	2	5	37.1	5.6	3.83	2.7e-08		25163.1	CANAL	Potential cell surface antigen
	[30]	Q59Y31	Q59Y31_CANAL		66.8	3	6	29.7	5.6	2.78	1.7e-07		54278.5	CANAL	Potential yeast form cell wall protein
	[33]	Q5A8I8	Q5A8I8_CANAL		42	1	2	42	4.6	5.44	3e-11		36945.1	CANAL	Putative uncharacterized protein
	[34]	P22011	PPIA_CANAL		77	4	4	23	19.8	1.68	2.4e-06		17575.1	CANAL	Peptidyl-prolyl cis-trans isomerase
	[35]	P40954	CHI3_CANAL		34.7	1	2	45.4	6.5	5.03	2.8e-09		60061.2	CANAL	Chitinase 3
	[36]	Q59SC4	Q59SC4_CANAL		47.1	2	3	28.9	8.3	2.37	1.2e-06		40620.8	CANAL	Putative uncharacterized protein PIR1
	[37]	Q5AKU5	Q5AKU5_CANAL		47.7	2	3	26.5	8.6	2.76	2.8e-08		39381.3	CANAL	Putative uncharacterized protein UTH1
	[38]	Q5AF30	Q5AF30_CANAL		55.5	2	2	27.9	15.4	2.35	8.1e-07		29766.4	CANAL	Putative uncharacterized protein (Fragment)
	[39]	Q9P8W1	LIP4_CANAL		45.9	2	3	28.4	6.8	1.85	2.2e-05		49555.1	CANAL	Lipase 4
	[40]	P43076	PHR1_CANAL		48.2	2	2	26.9	6.2	1.93	5.4e-06		59515.5	CANAL	pH-responsive protein 1
	[41]	Q5AFA2	Q5AFA2_CANAL		47.7	2	2	27.4	5.1	2.42	3.8e-07		46733.2	CANAL	Potential cell wall glycosidase
	[42]	Q5AKC7	Q5AKC7_CANAL		46.1	2	4	27	4.6	1.82	1.1e-05		34564.2	CANAL	Potential cell wall glucanase (Fragment)
	[43]	Q59ZZ5	Q59ZZ5_CANAL		58.9	3	5	24.2	8.6	1.25	6.5e-05		44178.8	CANAL	Citrate synthase
	[45]	P83780	G6PI_CANAL		29.3	1	1	29.3	1.5	2.09	8.6e-06		61186.8	CANAL	Glucose-6-phosphate isomerase

## Sheet: (A) Planktonic Peptide
	C. albicans Planktonic (SN425 strain)
	Rank	Accession#	UniProt ID		Number Unique	% Coverage	Best Discriminant Score	Best Expectation Value	m/z	z	error (ppm)	Peptide Sequence	Variable Modifications	Data File	Retention Time	Peptide Score	Peptide Expectation Value		Protein MW	Species	Protein Name
	[1]	Q59XS9	Q59XS9_CANAL		15	44.4	5.95	2.4e-10	978.473	3	9.5	SSCGASAILFTAFNDLWKADGPYNAEK	Carbamidomethyl@3	T20150218-03_ITMSms2cid	45.569	45.7	2.4e-10		39264.7	CANAL	Potential glycosyl hydrolase
	[1]	Q59XS9	Q59XS9_CANAL		15	44.4	5.95	2.4e-10	994.487	2	4.5	SSCGASAILFTAFNDLWK	Carbamidomethyl@3	T20150218-02_ITMSms2cid	47.61	50.5	5.4e-10		39264.7	CANAL	Potential glycosyl hydrolase
	[1]	Q59XS9	Q59XS9_CANAL		15	44.4	5.95	2.4e-10	994.491	2	8	SSCGASAILFTAFNDLWK	Carbamidomethyl@3	T20150218-04_ITMSms2cid	51.535	50	1.2e-09		39264.7	CANAL	Potential glycosyl hydrolase
	[1]	Q59XS9	Q59XS9_CANAL		15	44.4	5.95	2.4e-10	994.485	2	2.2	SSCGASAILFTAFNDLWK	Carbamidomethyl@3	T20150218-02_ITMSms2cid	49.208	45.8	1.4e-09		39264.7	CANAL	Potential glycosyl hydrolase
	[1]	Q59XS9	Q59XS9_CANAL		15	44.4	5.95	2.4e-10	790.906	2	3.2	LYGVDCSQVEAVLK	Carbamidomethyl@6	T20150218-02_ITMSms2cid	37.05	47.8	2.7e-09		39264.7	CANAL	Potential glycosyl hydrolase
	[1]	Q59XS9	Q59XS9_CANAL		15	44.4	5.95	2.4e-10	1272.93	3	2.8	SSCGASAILFTAFNDLWKADGPYNAEKYWGIYSN	Carbamidomethyl@3	T20150218-02_ITMSms2cid	49.327	35.1	4.9e-09		39264.7	CANAL	Potential glycosyl hydrolase
	[1]	Q59XS9	Q59XS9_CANAL		15	44.4	5.95	2.4e-10	790.904	2	0.67	LYGVDCSQVEAVLK	Carbamidomethyl@6	T20150218-04_ITMSms2cid	36.302	46.8	6.9e-09		39264.7	CANAL	Potential glycosyl hydrolase
	[1]	Q59XS9	Q59XS9_CANAL		15	44.4	5.95	2.4e-10	573.81	2	0.87	SNQQAAISSIK		T20150218-02_ITMSms2cid	8.346	40	9.6e-09		39264.7	CANAL	Potential glycosyl hydrolase
	[1]	Q59XS9	Q59XS9_CANAL		15	44.4	5.95	2.4e-10	573.81	2	1	SNQQAAISSIK		T20150218-03_ITMSms2cid	10.128	37.9	1e-08		39264.7	CANAL	Potential glycosyl hydrolase
	[1]	Q59XS9	Q59XS9_CANAL		15	44.4	5.95	2.4e-10	573.809	2	0.17	SNQQAAISSIK		T20150218-03_ITMSms2cid	9.334	37.4	1.3e-08		39264.7	CANAL	Potential glycosyl hydrolase
	[1]	Q59XS9	Q59XS9_CANAL		15	44.4	5.95	2.4e-10	573.809	2	-0.0033	SNQQAAISSIK		T20150218-03_ITMSms2cid	7.036	35.7	1.3e-08		39264.7	CANAL	Potential glycosyl hydrolase
	[1]	Q59XS9	Q59XS9_CANAL		15	44.4	5.95	2.4e-10	573.81	2	0.87	SNQQAAISSIK		T20150218-02_ITMSms2cid	6.028	38.4	1.4e-08		39264.7	CANAL	Potential glycosyl hydrolase
	[1]	Q59XS9	Q59XS9_CANAL		15	44.4	5.95	2.4e-10	573.808	2	-1.4	SNQQAAISSIK		T20150218-03_ITMSms2cid	10.899	35.6	1.5e-08		39264.7	CANAL	Potential glycosyl hydrolase
	[1]	Q59XS9	Q59XS9_CANAL		15	44.4	5.95	2.4e-10	1028.89	3	4.6	AKTSSQKIFAGIFDVSSITSGIESLAEAVK		T20150218-03_ITMSms2cid	46.663	38.3	1.6e-08		39264.7	CANAL	Potential glycosyl hydrolase
	[1]	Q59XS9	Q59XS9_CANAL		15	44.4	5.95	2.4e-10	573.81	2	0.52	SNQQAAISSIK		T20150218-02_ITMSms2cid	3.761	35.7	1.7e-08		39264.7	CANAL	Potential glycosyl hydrolase
	[1]	Q59XS9	Q59XS9_CANAL		15	44.4	5.95	2.4e-10	573.81	2	1.6	SNQQAAISSIK		T20150218-03_ITMSms2cid	23.81	38.4	1.8e-08		39264.7	CANAL	Potential glycosyl hydrolase
	[1]	Q59XS9	Q59XS9_CANAL		15	44.4	5.95	2.4e-10	994.49	2	7.2	SSCGASAILFTAFNDLWK	Carbamidomethyl@3	T20150218-03_ITMSms2cid	50.517	38.5	2.2e-08		39264.7	CANAL	Potential glycosyl hydrolase
	[1]	Q59XS9	Q59XS9_CANAL		15	44.4	5.95	2.4e-10	573.809	2	-0.0033	SNQQAAISSIK		T20150218-02_ITMSms2cid	9.107	38.7	2.2e-08		39264.7	CANAL	Potential glycosyl hydrolase
	[1]	Q59XS9	Q59XS9_CANAL		15	44.4	5.95	2.4e-10	573.811	2	2.1	SNQQAAISSIK		T20150218-04_ITMSms2cid	7.599	35	2.8e-08		39264.7	CANAL	Potential glycosyl hydrolase
	[1]	Q59XS9	Q59XS9_CANAL		15	44.4	5.95	2.4e-10	573.81	2	1	SNQQAAISSIK		T20150218-03_ITMSms2cid	22.972	34.5	2.8e-08		39264.7	CANAL	Potential glycosyl hydrolase
	[1]	Q59XS9	Q59XS9_CANAL		15	44.4	5.95	2.4e-10	573.81	2	1.4	SNQQAAISSIK		T20150218-03_ITMSms2cid	8.569	37.1	3.2e-08		39264.7	CANAL	Potential glycosyl hydrolase
	[1]	Q59XS9	Q59XS9_CANAL		15	44.4	5.95	2.4e-10	962.513	3	3.6	TSSQKIFAGIFDVSSITSGIESLAEAVK		T20150218-02_ITMSms2cid	49.355	41.1	3.4e-08		39264.7	CANAL	Potential glycosyl hydrolase
	[1]	Q59XS9	Q59XS9_CANAL		15	44.4	5.95	2.4e-10	573.81	2	0.87	SNQQAAISSIK		T20150218-02_ITMSms2cid	7.585	38.2	3.5e-08		39264.7	CANAL	Potential glycosyl hydrolase
	[1]	Q59XS9	Q59XS9_CANAL		15	44.4	5.95	2.4e-10	573.81	2	1.4	SNQQAAISSIK		T20150218-04_ITMSms2cid	10.653	37.5	3.5e-08		39264.7	CANAL	Potential glycosyl hydrolase
	[1]	Q59XS9	Q59XS9_CANAL		15	44.4	5.95	2.4e-10	573.809	2	-0.35	SNQQAAISSIK		T20150218-04_ITMSms2cid	11.421	34.1	3.7e-08		39264.7	CANAL	Potential glycosyl hydrolase
	[1]	Q59XS9	Q59XS9_CANAL		15	44.4	5.95	2.4e-10	573.811	2	2.1	SNQQAAISSIK		T20150218-04_ITMSms2cid	8.363	39.5	3.8e-08		39264.7	CANAL	Potential glycosyl hydrolase
	[1]	Q59XS9	Q59XS9_CANAL		15	44.4	5.95	2.4e-10	573.81	2	1.4	SNQQAAISSIK		T20150218-02_ITMSms2cid	4.517	31.9	3.8e-08		39264.7	CANAL	Potential glycosyl hydrolase
	[1]	Q59XS9	Q59XS9_CANAL		15	44.4	5.95	2.4e-10	573.81	2	0.52	SNQQAAISSIK		T20150218-02_ITMSms2cid	23.721	39.6	4e-08		39264.7	CANAL	Potential glycosyl hydrolase
	[1]	Q59XS9	Q59XS9_CANAL		15	44.4	5.95	2.4e-10	573.809	2	-0.35	SNQQAAISSIK		T20150218-02_ITMSms2cid	9.865	40.1	4e-08		39264.7	CANAL	Potential glycosyl hydrolase
	[1]	Q59XS9	Q59XS9_CANAL		15	44.4	5.95	2.4e-10	573.809	2	0.35	SNQQAAISSIK		T20150218-02_ITMSms2cid	10.643	38.8	4.4e-08		39264.7	CANAL	Potential glycosyl hydrolase
	[1]	Q59XS9	Q59XS9_CANAL		15	44.4	5.95	2.4e-10	573.81	2	1.2	SNQQAAISSIK		T20150218-02_ITMSms2cid	22.96	37	4.6e-08		39264.7	CANAL	Potential glycosyl hydrolase
	[1]	Q59XS9	Q59XS9_CANAL		15	44.4	5.95	2.4e-10	573.809	2	-0.0033	SNQQAAISSIK		T20150218-02_ITMSms2cid	11.388	30.8	4.7e-08		39264.7	CANAL	Potential glycosyl hydrolase
	[1]	Q59XS9	Q59XS9_CANAL		15	44.4	5.95	2.4e-10	573.809	2	-0.0033	SNQQAAISSIK		T20150218-03_ITMSms2cid	7.795	37.4	5.4e-08		39264.7	CANAL	Potential glycosyl hydrolase
	[1]	Q59XS9	Q59XS9_CANAL		15	44.4	5.95	2.4e-10	573.809	2	0.35	SNQQAAISSIK		T20150218-02_ITMSms2cid	5.274	37.4	5.7e-08		39264.7	CANAL	Potential glycosyl hydrolase
	[1]	Q59XS9	Q59XS9_CANAL		15	44.4	5.95	2.4e-10	573.81	2	1.7	SNQQAAISSIK		T20150218-02_ITMSms2cid	24.529	40.1	6.3e-08		39264.7	CANAL	Potential glycosyl hydrolase
	[1]	Q59XS9	Q59XS9_CANAL		15	44.4	5.95	2.4e-10	573.81	2	1.4	SNQQAAISSIK		T20150218-04_ITMSms2cid	9.888	34.2	7e-08		39264.7	CANAL	Potential glycosyl hydrolase
	[1]	Q59XS9	Q59XS9_CANAL		15	44.4	5.95	2.4e-10	573.811	2	2.4	SNQQAAISSIK		T20150218-02_ITMSms2cid	6.811	38.8	7.1e-08		39264.7	CANAL	Potential glycosyl hydrolase
	[1]	Q59XS9	Q59XS9_CANAL		15	44.4	5.95	2.4e-10	573.81	2	1.9	SNQQAAISSIK		T20150218-04_ITMSms2cid	9.118	32.9	8e-08		39264.7	CANAL	Potential glycosyl hydrolase
	[1]	Q59XS9	Q59XS9_CANAL		15	44.4	5.95	2.4e-10	573.81	2	1.2	SNQQAAISSIK		T20150218-03_ITMSms2cid	1.116	28.8	8.1e-08		39264.7	CANAL	Potential glycosyl hydrolase
	[1]	Q59XS9	Q59XS9_CANAL		15	44.4	5.95	2.4e-10	573.809	2	0.17	SNQQAAISSIK		T20150218-03_ITMSms2cid	6.282	37.8	1.1e-07		39264.7	CANAL	Potential glycosyl hydrolase
	[1]	Q59XS9	Q59XS9_CANAL		15	44.4	5.95	2.4e-10	573.81	2	1	SNQQAAISSIK		T20150218-02_ITMSms2cid	2.988	32.8	1.1e-07		39264.7	CANAL	Potential glycosyl hydrolase
	[1]	Q59XS9	Q59XS9_CANAL		15	44.4	5.95	2.4e-10	1183.9	3	2.9	GITYSPYSDNGGCKSESQIASEIAQLSGFDVIR	Carbamidomethyl@13	T20150218-02_ITMSms2cid	48.406	34.5	1.2e-07		39264.7	CANAL	Potential glycosyl hydrolase
	[1]	Q59XS9	Q59XS9_CANAL		15	44.4	5.95	2.4e-10	573.809	2	0.17	SNQQAAISSIK		T20150218-04_ITMSms2cid	5.285	34.1	1.2e-07		39264.7	CANAL	Potential glycosyl hydrolase
	[1]	Q59XS9	Q59XS9_CANAL		15	44.4	5.95	2.4e-10	616.615	3	4.2	ADGPYNAEKYWGIYSN		T20150218-04_ITMSms2cid	34.939	23.9	1.5e-07		39264.7	CANAL	Potential glycosyl hydrolase
	[1]	Q59XS9	Q59XS9_CANAL		15	44.4	5.95	2.4e-10	573.807	2	-4.2	SNQQAAISSIK		T20150218-03_ITMSms2cid	4.697	26.3	1.7e-07		39264.7	CANAL	Potential glycosyl hydrolase
	[1]	Q59XS9	Q59XS9_CANAL		15	44.4	5.95	2.4e-10	684.021	3	1.2	SESQIASEIAQLSGFDVIR		T20150218-02_ITMSms2cid	44.238	36.6	1.8e-07		39264.7	CANAL	Potential glycosyl hydrolase
	[1]	Q59XS9	Q59XS9_CANAL		15	44.4	5.95	2.4e-10	573.809	2	0.17	SNQQAAISSIK		T20150218-04_ITMSms2cid	6.055	35.6	1.9e-07		39264.7	CANAL	Potential glycosyl hydrolase
	[1]	Q59XS9	Q59XS9_CANAL		15	44.4	5.95	2.4e-10	573.809	2	-0.88	SNQQAAISSIK		T20150218-03_ITMSms2cid	5.507	31.7	2.1e-07		39264.7	CANAL	Potential glycosyl hydrolase
	[1]	Q59XS9	Q59XS9_CANAL		15	44.4	5.95	2.4e-10	573.81	2	0.87	SNQQAAISSIK		T20150218-04_ITMSms2cid	6.823	33.6	3.7e-07		39264.7	CANAL	Potential glycosyl hydrolase
	[1]	Q59XS9	Q59XS9_CANAL		15	44.4	5.95	2.4e-10	684.023	3	5	SESQIASEIAQLSGFDVIR		T20150218-04_ITMSms2cid	44.469	32.5	8.8e-07		39264.7	CANAL	Potential glycosyl hydrolase
	[1]	Q59XS9	Q59XS9_CANAL		15	44.4	5.95	2.4e-10	684.026	3	9.1	SESQIASEIAQLSGFDVIR		T20150218-03_ITMSms2cid	44.424	33.5	9.5e-07		39264.7	CANAL	Potential glycosyl hydrolase
	[1]	Q59XS9	Q59XS9_CANAL		15	44.4	5.95	2.4e-10	573.811	2	2.4	SNQQAAISSIK		T20150218-04_ITMSms2cid	4.497	22.6	1.9e-06		39264.7	CANAL	Potential glycosyl hydrolase
	[1]	Q59XS9	Q59XS9_CANAL		15	44.4	5.95	2.4e-10	663.325	3	1.3	SSCGASAILFTAFNDLWK	Carbamidomethyl@3	T20150218-02_ITMSms2cid	47.576	29.8	3e-06		39264.7	CANAL	Potential glycosyl hydrolase
	[1]	Q59XS9	Q59XS9_CANAL		15	44.4	5.95	2.4e-10	663.325	3	1.6	SSCGASAILFTAFNDLWK	Carbamidomethyl@3	T20150218-02_ITMSms2cid	48.371	28.1	3e-06		39264.7	CANAL	Potential glycosyl hydrolase
	[1]	Q59XS9	Q59XS9_CANAL		15	44.4	5.95	2.4e-10	994.486	2	3.4	SSCGASAILFTAFNDLWK	Carbamidomethyl@3	T20150218-02_ITMSms2cid	48.314	20.7	4.5e-06		39264.7	CANAL	Potential glycosyl hydrolase
	[1]	Q59XS9	Q59XS9_CANAL		15	44.4	5.95	2.4e-10	412.202	2	1.5	AYVEEGR		T20150218-04_ITMSms2cid	20.623	26	4.7e-06		39264.7	CANAL	Potential glycosyl hydrolase
	[1]	Q59XS9	Q59XS9_CANAL		15	44.4	5.95	2.4e-10	771.921	4	4.9	AKTSSQKIFAGIFDVSSITSGIESLAEAVK		T20150218-03_ITMSms2cid	46.6	33.2	4.8e-06		39264.7	CANAL	Potential glycosyl hydrolase
	[1]	Q59XS9	Q59XS9_CANAL		15	44.4	5.95	2.4e-10	663.326	3	2	SSCGASAILFTAFNDLWK	Carbamidomethyl@3	T20150218-04_ITMSms2cid	50.278	25.5	1.4e-05		39264.7	CANAL	Potential glycosyl hydrolase
	[1]	Q59XS9	Q59XS9_CANAL		15	44.4	5.95	2.4e-10	573.809	2	-0.53	SNQQAAISSIK		T20150218-04_ITMSms2cid	1.143	17.4	1.5e-05		39264.7	CANAL	Potential glycosyl hydrolase
	[1]	Q59XS9	Q59XS9_CANAL		15	44.4	5.95	2.4e-10	771.918	4	1.1	AKTSSQKIFAGIFDVSSITSGIESLAEAVK		T20150218-02_ITMSms2cid	46.43	32.8	1.6e-05		39264.7	CANAL	Potential glycosyl hydrolase
	[1]	Q59XS9	Q59XS9_CANAL		15	44.4	5.95	2.4e-10	412.203	2	4.5	AYVEEGR		T20150218-03_ITMSms2cid	20.8	19.4	1.6e-05		39264.7	CANAL	Potential glycosyl hydrolase
	[1]	Q59XS9	Q59XS9_CANAL		15	44.4	5.95	2.4e-10	482.723	2	1.1	ADGPYNAEK		T20150218-04_ITMSms2cid	10.683	19.4	1.7e-05		39264.7	CANAL	Potential glycosyl hydrolase
	[1]	Q59XS9	Q59XS9_CANAL		15	44.4	5.95	2.4e-10	476.248	2	-1.2	AYVEEGRK		T20150218-04_ITMSms2cid	11.205	20.7	2e-05		39264.7	CANAL	Potential glycosyl hydrolase
	[1]	Q59XS9	Q59XS9_CANAL		15	44.4	5.95	2.4e-10	1023.82	3	-0.11	SCGSWDDIYTVSIGNELVNAGSATPSQIK	Carbamidomethyl@2	T20150218-02_ITMSms2cid	48.538	21.4	3.5e-05		39264.7	CANAL	Potential glycosyl hydrolase
	[1]	Q59XS9	Q59XS9_CANAL		15	44.4	5.95	2.4e-10	663.323	3	-1.6	SSCGASAILFTAFNDLWK	Carbamidomethyl@3	T20150218-02_ITMSms2cid	50.044	22.2	3.6e-05		39264.7	CANAL	Potential glycosyl hydrolase
	[1]	Q59XS9	Q59XS9_CANAL		15	44.4	5.95	2.4e-10	684.018	3	-2.5	SESQIASEIAQLSGFDVIR		T20150218-04_ITMSms2cid	45.262	22.4	3.8e-05		39264.7	CANAL	Potential glycosyl hydrolase
	[1]	Q59XS9	Q59XS9_CANAL		15	44.4	5.95	2.4e-10	476.25	2	3.9	AYVEEGRK		T20150218-02_ITMSms2cid	10.242	19.6	3.9e-05		39264.7	CANAL	Potential glycosyl hydrolase
	[1]	Q59XS9	Q59XS9_CANAL		15	44.4	5.95	2.4e-10	476.249	2	0.74	AYVEEGRK		T20150218-04_ITMSms2cid	12.007	17.5	4.4e-05		39264.7	CANAL	Potential glycosyl hydrolase
	[1]	Q59XS9	Q59XS9_CANAL		15	44.4	5.95	2.4e-10	503.762	2	3.6	VWTACGGKK	Carbamidomethyl@5	T20150218-04_ITMSms2cid	20.358	15.2	4.9e-05		39264.7	CANAL	Potential glycosyl hydrolase
	[1]	Q59XS9	Q59XS9_CANAL		15	44.4	5.95	2.4e-10	1023.82	3	1.9	SCGSWDDIYTVSIGNELVNAGSATPSQIK	Carbamidomethyl@2	T20150218-02_ITMSms2cid	42.976	19.5	9.1e-05		39264.7	CANAL	Potential glycosyl hydrolase
	[1]	Q59XS9	Q59XS9_CANAL		15	44.4	5.95	2.4e-10	476.249	2	0.53	AYVEEGRK		T20150218-03_ITMSms2cid	9.951	18	9.7e-05		39264.7	CANAL	Potential glycosyl hydrolase
	[1]	Q59XS9	Q59XS9_CANAL		15	44.4	5.95	2.4e-10	336.178	3	5.3	VWTACGGKK	Carbamidomethyl@5	T20150218-03_ITMSms2cid	20.587	19.5	0.00014		39264.7	CANAL	Potential glycosyl hydrolase
	[1]	Q59XS9	Q59XS9_CANAL		15	44.4	5.95	2.4e-10	663.328	3	5.5	SSCGASAILFTAFNDLWK	Carbamidomethyl@3	T20150218-03_ITMSms2cid	49.33	17.6	0.00014		39264.7	CANAL	Potential glycosyl hydrolase
	[1]	Q59XS9	Q59XS9_CANAL		15	44.4	5.95	2.4e-10	476.248	2	-1.6	AYVEEGRK		T20150218-02_ITMSms2cid	11.025	17.8	0.00016		39264.7	CANAL	Potential glycosyl hydrolase
	[1]	Q59XS9	Q59XS9_CANAL		15	44.4	5.95	2.4e-10	1023.82	3	1.6	SCGSWDDIYTVSIGNELVNAGSATPSQIK	Carbamidomethyl@2	T20150218-02_ITMSms2cid	47.4	19.8	0.00017		39264.7	CANAL	Potential glycosyl hydrolase
	[1]	Q59XS9	Q59XS9_CANAL		15	44.4	5.95	2.4e-10	336.177	3	2.9	VWTACGGKK	Carbamidomethyl@5	T20150218-04_ITMSms2cid	20.304	17.4	0.00019		39264.7	CANAL	Potential glycosyl hydrolase
	[1]	Q59XS9	Q59XS9_CANAL		15	44.4	5.95	2.4e-10	1023.82	3	-0.89	SCGSWDDIYTVSIGNELVNAGSATPSQIK	Carbamidomethyl@2	T20150218-02_ITMSms2cid	49.287	18.9	0.0002		39264.7	CANAL	Potential glycosyl hydrolase
	[1]	Q59XS9	Q59XS9_CANAL		15	44.4	5.95	2.4e-10	663.324	3	0.36	SSCGASAILFTAFNDLWK	Carbamidomethyl@3	T20150218-02_ITMSms2cid	49.225	18.1	0.00021		39264.7	CANAL	Potential glycosyl hydrolase
	[1]	Q59XS9	Q59XS9_CANAL		15	44.4	5.95	2.4e-10	476.249	2	1.4	AYVEEGRK		T20150218-03_ITMSms2cid	10.754	17	0.00021		39264.7	CANAL	Potential glycosyl hydrolase
	[1]	Q59XS9	Q59XS9_CANAL		15	44.4	5.95	2.4e-10	1023.83	3	5.3	SCGSWDDIYTVSIGNELVNAGSATPSQIK	Carbamidomethyl@2	T20150218-02_ITMSms2cid	44.02	16.5	0.00027		39264.7	CANAL	Potential glycosyl hydrolase
	[1]	Q59XS9	Q59XS9_CANAL		15	44.4	5.95	2.4e-10	476.248	2	-0.31	AYVEEGRK		T20150218-02_ITMSms2cid	9.466	16.6	0.00033		39264.7	CANAL	Potential glycosyl hydrolase
	[1]	Q59XS9	Q59XS9_CANAL		15	44.4	5.95	2.4e-10	663.326	3	2.2	SSCGASAILFTAFNDLWK	Carbamidomethyl@3	T20150218-03_ITMSms2cid	51.084	18.1	0.00039		39264.7	CANAL	Potential glycosyl hydrolase
	[1]	Q59XS9	Q59XS9_CANAL		15	44.4	5.95	2.4e-10	476.25	2	3.9	AYVEEGRK		T20150218-03_ITMSms2cid	23.668	17.6	0.00041		39264.7	CANAL	Potential glycosyl hydrolase
	[1]	Q59XS9	Q59XS9_CANAL		15	44.4	5.95	2.4e-10	1023.82	3	0.68	SCGSWDDIYTVSIGNELVNAGSATPSQIK	Carbamidomethyl@2	T20150218-02_ITMSms2cid	46.476	16.8	0.00042		39264.7	CANAL	Potential glycosyl hydrolase
	[1]	Q59XS9	Q59XS9_CANAL		15	44.4	5.95	2.4e-10	336.177	3	3.8	VWTACGGKK	Carbamidomethyl@5	T20150218-02_ITMSms2cid	20.496	17.1	0.00059		39264.7	CANAL	Potential glycosyl hydrolase
	[1]	Q59XS9	Q59XS9_CANAL		15	44.4	5.95	2.4e-10	663.325	3	0.67	SSCGASAILFTAFNDLWK	Carbamidomethyl@3	T20150218-02_ITMSms2cid	50.809	15	0.0033		39264.7	CANAL	Potential glycosyl hydrolase
	[1]	Q59XS9	Q59XS9_CANAL		15	44.4	5.95	2.4e-10	954.949	4	2.4	SSCGASAILFTAFNDLWKADGPYNAEKYWGIYSN	Carbamidomethyl@3	T20150218-02_ITMSms2cid	49.372	16.7	0.018		39264.7	CANAL	Potential glycosyl hydrolase
	[2]	P87020	PRA1_CANAL		13	36.1	4.98	7.9e-10	553.302	3	6.5	SKTNIFWAGDLLHR		T20150218-04_ITMSms2cid	33.084	32.2	7.9e-10		33115.5	CANAL	pH-regulated antigen PRA1
	[2]	P87020	PRA1_CANAL		13	36.1	4.98	7.9e-10	721.882	2	2.5	TNIFWAGDLLHR		T20150218-04_ITMSms2cid	36.486	42.8	2.6e-09		33115.5	CANAL	pH-regulated antigen PRA1
	[2]	P87020	PRA1_CANAL		13	36.1	4.98	7.9e-10	721.881	2	0.56	TNIFWAGDLLHR		T20150218-02_ITMSms2cid	37.034	39.8	3.1e-09		33115.5	CANAL	pH-regulated antigen PRA1
	[2]	P87020	PRA1_CANAL		13	36.1	4.98	7.9e-10	536.785	2	5.3	FGSKSPFFR		T20150218-03_ITMSms2cid	26.064	34.6	4.2e-09		33115.5	CANAL	pH-regulated antigen PRA1
	[2]	P87020	PRA1_CANAL		13	36.1	4.98	7.9e-10	721.887	2	8.9	TNIFWAGDLLHR		T20150218-03_ITMSms2cid	37.228	39.9	6e-09		33115.5	CANAL	pH-regulated antigen PRA1
	[2]	P87020	PRA1_CANAL		13	36.1	4.98	7.9e-10	536.783	2	0.26	FGSKSPFFR		T20150218-02_ITMSms2cid	26.011	32.9	2.2e-08		33115.5	CANAL	pH-regulated antigen PRA1
	[2]	P87020	PRA1_CANAL		13	36.1	4.98	7.9e-10	415.229	4	9	SKTNIFWAGDLLHR		T20150218-03_ITMSms2cid	32.688	40.5	2.7e-08		33115.5	CANAL	pH-regulated antigen PRA1
	[2]	P87020	PRA1_CANAL		13	36.1	4.98	7.9e-10	562.753	2	6.7	NDGWAGYWR		T20150218-04_ITMSms2cid	31.875	34.6	4e-08		33115.5	CANAL	pH-regulated antigen PRA1
	[2]	P87020	PRA1_CANAL		13	36.1	4.98	7.9e-10	553.299	3	0.21	SKTNIFWAGDLLHR		T20150218-02_ITMSms2cid	32.453	32.9	6e-08		33115.5	CANAL	pH-regulated antigen PRA1
	[2]	P87020	PRA1_CANAL		13	36.1	4.98	7.9e-10	481.593	3	7.3	TNIFWAGDLLHR		T20150218-03_ITMSms2cid	36.464	32.9	1e-07		33115.5	CANAL	pH-regulated antigen PRA1
	[2]	P87020	PRA1_CANAL		13	36.1	4.98	7.9e-10	562.748	2	-2.2	NDGWAGYWR		T20150218-02_ITMSms2cid	31.855	25.5	1.4e-07		33115.5	CANAL	pH-regulated antigen PRA1
	[2]	P87020	PRA1_CANAL		13	36.1	4.98	7.9e-10	1147.57	3	3.9	SIGQLVIEHYADTYEEVLELAQENSTYAVR		T20150218-02_ITMSms2cid	47.445	31.1	2.4e-07		33115.5	CANAL	pH-regulated antigen PRA1
	[2]	P87020	PRA1_CANAL		13	36.1	4.98	7.9e-10	718.718	3	-0.62	TNIFWAGDLLHRFWHLK		T20150218-02_ITMSms2cid	41.094	30.7	5.6e-07		33115.5	CANAL	pH-regulated antigen PRA1
	[2]	P87020	PRA1_CANAL		13	36.1	4.98	7.9e-10	358.192	3	3.7	FGSKSPFFR		T20150218-04_ITMSms2cid	25.826	28.3	5.7e-07		33115.5	CANAL	pH-regulated antigen PRA1
	[2]	P87020	PRA1_CANAL		13	36.1	4.98	7.9e-10	562.753	2	7.4	NDGWAGYWR		T20150218-03_ITMSms2cid	32.048	23.1	6.4e-07		33115.5	CANAL	pH-regulated antigen PRA1
	[2]	P87020	PRA1_CANAL		13	36.1	4.98	7.9e-10	600.83	2	0.6	FGSKSPFFRK		T20150218-02_ITMSms2cid	23.945	26.5	6.6e-07		33115.5	CANAL	pH-regulated antigen PRA1
	[2]	P87020	PRA1_CANAL		13	36.1	4.98	7.9e-10	539.295	4	8.3	TNIFWAGDLLHRFWHLK		T20150218-03_ITMSms2cid	41.257	33.6	6.7e-07		33115.5	CANAL	pH-regulated antigen PRA1
	[2]	P87020	PRA1_CANAL		13	36.1	4.98	7.9e-10	553.303	3	7.8	SKTNIFWAGDLLHR		T20150218-03_ITMSms2cid	33.653	25.7	1.4e-06		33115.5	CANAL	pH-regulated antigen PRA1
	[2]	P87020	PRA1_CANAL		13	36.1	4.98	7.9e-10	474.659	5	0.77	SKTNIFWAGDLLHRFWHLK		T20150218-02_ITMSms2cid	38.492	33.1	2.7e-06		33115.5	CANAL	pH-regulated antigen PRA1
	[2]	P87020	PRA1_CANAL		13	36.1	4.98	7.9e-10	860.928	4	1.8	SIGQLVIEHYADTYEEVLELAQENSTYAVR		T20150218-02_ITMSms2cid	47.479	35.9	2.7e-06		33115.5	CANAL	pH-regulated antigen PRA1
	[2]	P87020	PRA1_CANAL		13	36.1	4.98	7.9e-10	400.889	3	0.29	FGSKSPFFRK		T20150218-02_ITMSms2cid	23.931	23.2	2.8e-06		33115.5	CANAL	pH-regulated antigen PRA1
	[2]	P87020	PRA1_CANAL		13	36.1	4.98	7.9e-10	358.192	3	5.1	FGSKSPFFR		T20150218-03_ITMSms2cid	26.297	24.7	3.2e-06		33115.5	CANAL	pH-regulated antigen PRA1
	[2]	P87020	PRA1_CANAL		13	36.1	4.98	7.9e-10	553.302	3	6.2	SKTNIFWAGDLLHR		T20150218-03_ITMSms2cid	32.536	23.7	3.2e-06		33115.5	CANAL	pH-regulated antigen PRA1
	[2]	P87020	PRA1_CANAL		13	36.1	4.98	7.9e-10	415.229	4	8.5	SKTNIFWAGDLLHR		T20150218-04_ITMSms2cid	32.49	26.9	7.3e-06		33115.5	CANAL	pH-regulated antigen PRA1
	[2]	P87020	PRA1_CANAL		13	36.1	4.98	7.9e-10	471.544	3	0.72	CKNDGWAGYWR	Carbamidomethyl@1	T20150218-02_ITMSms2cid	27.948	21.2	7.6e-06		33115.5	CANAL	pH-regulated antigen PRA1
	[2]	P87020	PRA1_CANAL		13	36.1	4.98	7.9e-10	539.29	4	-1.4	TNIFWAGDLLHRFWHLK		T20150218-02_ITMSms2cid	41.01	33	8.3e-06		33115.5	CANAL	pH-regulated antigen PRA1
	[2]	P87020	PRA1_CANAL		13	36.1	4.98	7.9e-10	400.889	3	0.036	FGSKSPFFRK		T20150218-03_ITMSms2cid	24.463	22.8	8.6e-06		33115.5	CANAL	pH-regulated antigen PRA1
	[2]	P87020	PRA1_CANAL		13	36.1	4.98	7.9e-10	415.226	4	0.52	SKTNIFWAGDLLHR		T20150218-02_ITMSms2cid	32.414	26.1	1.1e-05		33115.5	CANAL	pH-regulated antigen PRA1
	[2]	P87020	PRA1_CANAL		13	36.1	4.98	7.9e-10	395.718	6	3.1	SKTNIFWAGDLLHRFWHLK		T20150218-04_ITMSms2cid	38.525	29.9	1.6e-05		33115.5	CANAL	pH-regulated antigen PRA1
	[2]	P87020	PRA1_CANAL		13	36.1	4.98	7.9e-10	400.89	3	2	FGSKSPFFRK		T20150218-04_ITMSms2cid	24.21	21.3	1.9e-05		33115.5	CANAL	pH-regulated antigen PRA1
	[2]	P87020	PRA1_CANAL		13	36.1	4.98	7.9e-10	593.072	4	-0.17	SKTNIFWAGDLLHRFWHLK		T20150218-02_ITMSms2cid	38.392	30.2	2.1e-05		33115.5	CANAL	pH-regulated antigen PRA1
	[2]	P87020	PRA1_CANAL		13	36.1	4.98	7.9e-10	358.191	3	0.38	FGSKSPFFR		T20150218-02_ITMSms2cid	27.156	21.7	2.2e-05		33115.5	CANAL	pH-regulated antigen PRA1
	[2]	P87020	PRA1_CANAL		13	36.1	4.98	7.9e-10	481.59	3	1.3	TNIFWAGDLLHR		T20150218-04_ITMSms2cid	42.958	21.4	4e-05		33115.5	CANAL	pH-regulated antigen PRA1
	[2]	P87020	PRA1_CANAL		13	36.1	4.98	7.9e-10	600.83	2	-0.4	FGSKSPFFRK		T20150218-03_ITMSms2cid	24.501	16.7	7.3e-05		33115.5	CANAL	pH-regulated antigen PRA1
	[2]	P87020	PRA1_CANAL		13	36.1	4.98	7.9e-10	481.592	3	5.8	TNIFWAGDLLHR		T20150218-03_ITMSms2cid	38.084	17	8.1e-05		33115.5	CANAL	pH-regulated antigen PRA1
	[2]	P87020	PRA1_CANAL		13	36.1	4.98	7.9e-10	358.191	3	0.94	FGSKSPFFR		T20150218-02_ITMSms2cid	26.234	19	8.2e-05		33115.5	CANAL	pH-regulated antigen PRA1
	[2]	P87020	PRA1_CANAL		13	36.1	4.98	7.9e-10	358.191	3	1.2	FGSKSPFFR		T20150218-02_ITMSms2cid	28.195	19.9	8.9e-05		33115.5	CANAL	pH-regulated antigen PRA1
	[2]	P87020	PRA1_CANAL		13	36.1	4.98	7.9e-10	395.719	6	5.4	SKTNIFWAGDLLHRFWHLK		T20150218-03_ITMSms2cid	38.464	25	8.9e-05		33115.5	CANAL	pH-regulated antigen PRA1
	[2]	P87020	PRA1_CANAL		13	36.1	4.98	7.9e-10	481.591	3	3.8	TNIFWAGDLLHR		T20150218-02_ITMSms2cid	45.871	17.1	0.0001		33115.5	CANAL	pH-regulated antigen PRA1
	[2]	P87020	PRA1_CANAL		13	36.1	4.98	7.9e-10	481.59	3	1.7	TNIFWAGDLLHR		T20150218-02_ITMSms2cid	36.35	16.7	0.00013		33115.5	CANAL	pH-regulated antigen PRA1
	[2]	P87020	PRA1_CANAL		13	36.1	4.98	7.9e-10	474.66	5	1.6	SKTNIFWAGDLLHRFWHLK		T20150218-04_ITMSms2cid	38.467	23.9	0.00015		33115.5	CANAL	pH-regulated antigen PRA1
	[2]	P87020	PRA1_CANAL		13	36.1	4.98	7.9e-10	358.194	3	9.6	FGSKSPFFR		T20150218-03_ITMSms2cid	27.078	15.8	0.00016		33115.5	CANAL	pH-regulated antigen PRA1
	[2]	P87020	PRA1_CANAL		13	36.1	4.98	7.9e-10	912.681	4	4.6	NSNSLIYYALDVYAYDVTIPGEGCNGDGTSYKK	Carbamidomethyl@24	T20150218-02_ITMSms2cid	43.958	25.3	0.0002		33115.5	CANAL	pH-regulated antigen PRA1
	[2]	P87020	PRA1_CANAL		13	36.1	4.98	7.9e-10	481.589	3	-2.1	TNIFWAGDLLHR		T20150218-02_ITMSms2cid	38.015	15.4	0.00021		33115.5	CANAL	pH-regulated antigen PRA1
	[2]	P87020	PRA1_CANAL		13	36.1	4.98	7.9e-10	327.176	2	6.7	SPFFR		T20150218-03_ITMSms2cid	29.157	15.1	0.0003		33115.5	CANAL	pH-regulated antigen PRA1
	[2]	P87020	PRA1_CANAL		13	36.1	4.98	7.9e-10	358.192	3	3.7	FGSKSPFFR		T20150218-02_ITMSms2cid	25.462	16	0.00031		33115.5	CANAL	pH-regulated antigen PRA1
	[2]	P87020	PRA1_CANAL		13	36.1	4.98	7.9e-10	327.176	2	5.4	SPFFR		T20150218-03_ITMSms2cid	26.47	17.5	0.00051		33115.5	CANAL	pH-regulated antigen PRA1
	[2]	P87020	PRA1_CANAL		13	36.1	4.98	7.9e-10	327.175	2	2.1	SPFFR		T20150218-04_ITMSms2cid	8.443	15.3	0.00063		33115.5	CANAL	pH-regulated antigen PRA1
	[2]	P87020	PRA1_CANAL		13	36.1	4.98	7.9e-10	327.176	2	7.6	SPFFR		T20150218-04_ITMSms2cid	28.442	16.5	0.00067		33115.5	CANAL	pH-regulated antigen PRA1
	[2]	P87020	PRA1_CANAL		13	36.1	4.98	7.9e-10	424.473	4	-3.3	DHTLRFGSKSPFFR		T20150218-02_ITMSms2cid	27.338	22.7	0.0007		33115.5	CANAL	pH-regulated antigen PRA1
	[2]	P87020	PRA1_CANAL		13	36.1	4.98	7.9e-10	327.174	2	0.84	SPFFR		T20150218-02_ITMSms2cid	25.731	17.8	0.0007		33115.5	CANAL	pH-regulated antigen PRA1
	[2]	P87020	PRA1_CANAL		13	36.1	4.98	7.9e-10	327.176	2	5.7	SPFFR		T20150218-04_ITMSms2cid	25.892	18.6	0.00075		33115.5	CANAL	pH-regulated antigen PRA1
	[2]	P87020	PRA1_CANAL		13	36.1	4.98	7.9e-10	327.174	2	0.23	SPFFR		T20150218-02_ITMSms2cid	28.931	15.3	0.00078		33115.5	CANAL	pH-regulated antigen PRA1
	[2]	P87020	PRA1_CANAL		13	36.1	4.98	7.9e-10	481.59	3	0.86	TNIFWAGDLLHR		T20150218-04_ITMSms2cid	37.253	15	0.00086		33115.5	CANAL	pH-regulated antigen PRA1
	[2]	P87020	PRA1_CANAL		13	36.1	4.98	7.9e-10	327.174	2	1.1	SPFFR		T20150218-02_ITMSms2cid	10.07	17.5	0.00092		33115.5	CANAL	pH-regulated antigen PRA1
	[2]	P87020	PRA1_CANAL		13	36.1	4.98	7.9e-10	474.662	5	6.5	SKTNIFWAGDLLHRFWHLK		T20150218-03_ITMSms2cid	38.447	18.9	0.00097		33115.5	CANAL	pH-regulated antigen PRA1
	[2]	P87020	PRA1_CANAL		13	36.1	4.98	7.9e-10	327.175	2	4.8	SPFFR		T20150218-03_ITMSms2cid	25.671	18.8	0.0013		33115.5	CANAL	pH-regulated antigen PRA1
	[2]	P87020	PRA1_CANAL		13	36.1	4.98	7.9e-10	593.075	4	5.6	SKTNIFWAGDLLHRFWHLK		T20150218-02_ITMSms2cid	39.437	17.7	0.0013		33115.5	CANAL	pH-regulated antigen PRA1
	[2]	P87020	PRA1_CANAL		13	36.1	4.98	7.9e-10	593.077	4	8.3	SKTNIFWAGDLLHRFWHLK		T20150218-03_ITMSms2cid	38.526	19.1	0.002		33115.5	CANAL	pH-regulated antigen PRA1
	[2]	P87020	PRA1_CANAL		13	36.1	4.98	7.9e-10	880.656	4	3.8	NSNSLIYYALDVYAYDVTIPGEGCNGDGTSYK	Carbamidomethyl@24	T20150218-02_ITMSms2cid	46.921	18.6	0.0021		33115.5	CANAL	pH-regulated antigen PRA1
	[2]	P87020	PRA1_CANAL		13	36.1	4.98	7.9e-10	593.075	4	4.4	SKTNIFWAGDLLHRFWHLK		T20150218-04_ITMSms2cid	38.554	17.5	0.0047		33115.5	CANAL	pH-regulated antigen PRA1
	[2]	P87020	PRA1_CANAL		13	36.1	4.98	7.9e-10	431.637	5	7.8	TNIFWAGDLLHRFWHLK		T20150218-04_ITMSms2cid	41.245	16.8	0.0055		33115.5	CANAL	pH-regulated antigen PRA1
	[2]	P87020	PRA1_CANAL		13	36.1	4.98	7.9e-10	431.636	5	5.3	TNIFWAGDLLHRFWHLK		T20150218-03_ITMSms2cid	41.121	15.2	0.011		33115.5	CANAL	pH-regulated antigen PRA1
	[3]	Q59NP5	Q59NP5_CANAL		12	44.3	5.08	1.7e-10	865.829	2	2.6	EGSYCSYACQSGMSK	Carbamidomethyl@5;Carbamidomethyl@9;Oxidation@13	T20150218-03_ITMSms2cid	23.286	36.2	1.7e-10		43692.1	CANAL	SUN family beta-glucosidase-like protein
	[3]	Q59NP5	Q59NP5_CANAL		12	44.3	5.08	1.7e-10	601.339	3	4.6	KANVVNKLSETVAICR	Carbamidomethyl@15	T20150218-04_ITMSms2cid	25.78	35	2.5e-10		43692.1	CANAL	SUN family beta-glucosidase-like protein
	[3]	Q59NP5	Q59NP5_CANAL		12	44.3	5.08	1.7e-10	601.337	3	0.15	KANVVNKLSETVAICR	Carbamidomethyl@15	T20150218-02_ITMSms2cid	25.999	41.3	3e-10		43692.1	CANAL	SUN family beta-glucosidase-like protein
	[3]	Q59NP5	Q59NP5_CANAL		12	44.3	5.08	1.7e-10	601.337	3	0.65	KANVVNKLSETVAICR	Carbamidomethyl@15	T20150218-02_ITMSms2cid	27.041	37.7	6.6e-10		43692.1	CANAL	SUN family beta-glucosidase-like protein
	[3]	Q59NP5	Q59NP5_CANAL		12	44.3	5.08	1.7e-10	558.637	3	-2.1	ANVVNKLSETVAICR	Carbamidomethyl@14	T20150218-02_ITMSms2cid	29.026	32.7	1.6e-08		43692.1	CANAL	SUN family beta-glucosidase-like protein
	[3]	Q59NP5	Q59NP5_CANAL		12	44.3	5.08	1.7e-10	857.835	2	7.4	EGSYCSYACQSGMSK	Carbamidomethyl@5;Carbamidomethyl@9	T20150218-04_ITMSms2cid	7.238	28.1	1.8e-08		43692.1	CANAL	SUN family beta-glucosidase-like protein
	[3]	Q59NP5	Q59NP5_CANAL		12	44.3	5.08	1.7e-10	857.83	2	1.3	EGSYCSYACQSGMSK	Carbamidomethyl@5;Carbamidomethyl@9	T20150218-02_ITMSms2cid	7.067	25.8	1.8e-08		43692.1	CANAL	SUN family beta-glucosidase-like protein
	[3]	Q59NP5	Q59NP5_CANAL		12	44.3	5.08	1.7e-10	857.832	2	3.9	EGSYCSYACQSGMSK	Carbamidomethyl@5;Carbamidomethyl@9	T20150218-04_ITMSms2cid	8.85	27.4	3e-08		43692.1	CANAL	SUN family beta-glucosidase-like protein
	[3]	Q59NP5	Q59NP5_CANAL		12	44.3	5.08	1.7e-10	857.83	2	1.3	EGSYCSYACQSGMSK	Carbamidomethyl@5;Carbamidomethyl@9	T20150218-04_ITMSms2cid	9.659	31	5.6e-08		43692.1	CANAL	SUN family beta-glucosidase-like protein
	[3]	Q59NP5	Q59NP5_CANAL		12	44.3	5.08	1.7e-10	601.341	3	6.8	KANVVNKLSETVAICR	Carbamidomethyl@15	T20150218-03_ITMSms2cid	27.605	30.1	6e-08		43692.1	CANAL	SUN family beta-glucosidase-like protein
	[3]	Q59NP5	Q59NP5_CANAL		12	44.3	5.08	1.7e-10	857.832	2	3.8	EGSYCSYACQSGMSK	Carbamidomethyl@5;Carbamidomethyl@9	T20150218-04_ITMSms2cid	8.077	25.8	1e-07		43692.1	CANAL	SUN family beta-glucosidase-like protein
	[3]	Q59NP5	Q59NP5_CANAL		12	44.3	5.08	1.7e-10	628.293	2	0.43	SNYLCEWGVK	Carbamidomethyl@5	T20150218-02_ITMSms2cid	36.365	27	3.1e-07		43692.1	CANAL	SUN family beta-glucosidase-like protein
	[3]	Q59NP5	Q59NP5_CANAL		12	44.3	5.08	1.7e-10	1342.04	5	-1.3	GGATSAQYYVNNAGVSWEDGCVWGTPGSGVGNWAPLNFGAGYANGIAYLSLIPNPNNRDSLNFK	Carbamidomethyl@21	T20150218-02_ITMSms2cid	49.137	36.1	5.6e-07		43692.1	CANAL	SUN family beta-glucosidase-like protein
	[3]	Q59NP5	Q59NP5_CANAL		12	44.3	5.08	1.7e-10	524.776	2	-0.031	LSETVAICR	Carbamidomethyl@8	T20150218-04_ITMSms2cid	8.64	28.9	7.8e-07		43692.1	CANAL	SUN family beta-glucosidase-like protein
	[3]	Q59NP5	Q59NP5_CANAL		12	44.3	5.08	1.7e-10	524.777	2	1.7	LSETVAICR	Carbamidomethyl@8	T20150218-04_ITMSms2cid	10.265	27.6	1.1e-06		43692.1	CANAL	SUN family beta-glucosidase-like protein
	[3]	Q59NP5	Q59NP5_CANAL		12	44.3	5.08	1.7e-10	857.828	2	-0.96	EGSYCSYACQSGMSK	Carbamidomethyl@5;Carbamidomethyl@9	T20150218-02_ITMSms2cid	9.45	20.8	1.2e-06		43692.1	CANAL	SUN family beta-glucosidase-like protein
	[3]	Q59NP5	Q59NP5_CANAL		12	44.3	5.08	1.7e-10	524.777	2	0.92	LSETVAICR	Carbamidomethyl@8	T20150218-04_ITMSms2cid	9.5	26	1.6e-06		43692.1	CANAL	SUN family beta-glucosidase-like protein
	[3]	Q59NP5	Q59NP5_CANAL		12	44.3	5.08	1.7e-10	857.831	2	2.5	EGSYCSYACQSGMSK	Carbamidomethyl@5;Carbamidomethyl@9	T20150218-02_ITMSms2cid	8.396	20.6	2.8e-06		43692.1	CANAL	SUN family beta-glucosidase-like protein
	[3]	Q59NP5	Q59NP5_CANAL		12	44.3	5.08	1.7e-10	524.777	2	0.54	LSETVAICR	Carbamidomethyl@8	T20150218-03_ITMSms2cid	8.972	25.5	3e-06		43692.1	CANAL	SUN family beta-glucosidase-like protein
	[3]	Q59NP5	Q59NP5_CANAL		12	44.3	5.08	1.7e-10	524.777	2	0.92	LSETVAICR	Carbamidomethyl@8	T20150218-03_ITMSms2cid	9.8	22.1	3.7e-06		43692.1	CANAL	SUN family beta-glucosidase-like protein
	[3]	Q59NP5	Q59NP5_CANAL		12	44.3	5.08	1.7e-10	1265.28	3	0.34	TDYPGTENMVIPTVVGGGSTSVITVVDQSTYYTWR		T20150218-02_ITMSms2cid	49.154	23.6	5.2e-06		43692.1	CANAL	SUN family beta-glucosidase-like protein
	[3]	Q59NP5	Q59NP5_CANAL		12	44.3	5.08	1.7e-10	524.777	2	1.3	LSETVAICR	Carbamidomethyl@8	T20150218-03_ITMSms2cid	8.168	20.3	5.8e-06		43692.1	CANAL	SUN family beta-glucosidase-like protein
	[3]	Q59NP5	Q59NP5_CANAL		12	44.3	5.08	1.7e-10	524.777	2	1.9	LSETVAICR	Carbamidomethyl@8	T20150218-03_ITMSms2cid	7.373	22.3	7.8e-06		43692.1	CANAL	SUN family beta-glucosidase-like protein
	[3]	Q59NP5	Q59NP5_CANAL		12	44.3	5.08	1.7e-10	1265.28	3	3	TDYPGTENMVIPTVVGGGSTSVITVVDQSTYYTWR		T20150218-02_ITMSms2cid	47.33	24.9	1e-05		43692.1	CANAL	SUN family beta-glucosidase-like protein
	[3]	Q59NP5	Q59NP5_CANAL		12	44.3	5.08	1.7e-10	524.778	2	3.4	LSETVAICR	Carbamidomethyl@8	T20150218-04_ITMSms2cid	7.081	20.9	1.1e-05		43692.1	CANAL	SUN family beta-glucosidase-like protein
	[3]	Q59NP5	Q59NP5_CANAL		12	44.3	5.08	1.7e-10	620.62	3	1.4	IVGESGSTVSGSCSYANGK	Carbamidomethyl@13	T20150218-02_ITMSms2cid	24.806	22.8	1.6e-05		43692.1	CANAL	SUN family beta-glucosidase-like protein
	[3]	Q59NP5	Q59NP5_CANAL		12	44.3	5.08	1.7e-10	524.778	2	3	LSETVAICR	Carbamidomethyl@8	T20150218-04_ITMSms2cid	7.846	23.3	2.2e-05		43692.1	CANAL	SUN family beta-glucosidase-like protein
	[3]	Q59NP5	Q59NP5_CANAL		12	44.3	5.08	1.7e-10	524.776	2	-0.79	LSETVAICR	Carbamidomethyl@8	T20150218-04_ITMSms2cid	6.291	18	3.1e-05		43692.1	CANAL	SUN family beta-glucosidase-like protein
	[3]	Q59NP5	Q59NP5_CANAL		12	44.3	5.08	1.7e-10	362.187	2	0.2	DSLNFK		T20150218-02_ITMSms2cid	24.912	24.1	3.5e-05		43692.1	CANAL	SUN family beta-glucosidase-like protein
	[3]	Q59NP5	Q59NP5_CANAL		12	44.3	5.08	1.7e-10	601.34	3	5.8	KANVVNKLSETVAICR	Carbamidomethyl@15	T20150218-03_ITMSms2cid	26.644	18.9	4.1e-05		43692.1	CANAL	SUN family beta-glucosidase-like protein
	[3]	Q59NP5	Q59NP5_CANAL		12	44.3	5.08	1.7e-10	362.189	2	4.1	DSLNFK		T20150218-04_ITMSms2cid	7.571	19.5	5.6e-05		43692.1	CANAL	SUN family beta-glucosidase-like protein
	[3]	Q59NP5	Q59NP5_CANAL		12	44.3	5.08	1.7e-10	729.359	3	3.2	TQWPEDQPSNGVSIGGLLCK	Carbamidomethyl@19	T20150218-04_ITMSms2cid	36.471	20.7	9.3e-05		43692.1	CANAL	SUN family beta-glucosidase-like protein
	[3]	Q59NP5	Q59NP5_CANAL		12	44.3	5.08	1.7e-10	451.256	4	3.8	KANVVNKLSETVAICR	Carbamidomethyl@15	T20150218-03_ITMSms2cid	25.993	23.2	0.00012		43692.1	CANAL	SUN family beta-glucosidase-like protein
	[3]	Q59NP5	Q59NP5_CANAL		12	44.3	5.08	1.7e-10	362.188	2	2.7	DSLNFK		T20150218-04_ITMSms2cid	8.393	16.4	0.00017		43692.1	CANAL	SUN family beta-glucosidase-like protein
	[3]	Q59NP5	Q59NP5_CANAL		12	44.3	5.08	1.7e-10	558.641	3	5.4	ANVVNKLSETVAICR	Carbamidomethyl@14	T20150218-03_ITMSms2cid	30.255	15.2	0.00019		43692.1	CANAL	SUN family beta-glucosidase-like protein
	[3]	Q59NP5	Q59NP5_CANAL		12	44.3	5.08	1.7e-10	558.638	3	-0.52	ANVVNKLSETVAICR	Carbamidomethyl@14	T20150218-02_ITMSms2cid	30.25	15.3	0.00043		43692.1	CANAL	SUN family beta-glucosidase-like protein
	[3]	Q59NP5	Q59NP5_CANAL		12	44.3	5.08	1.7e-10	362.188	2	3	DSLNFK		T20150218-04_ITMSms2cid	24.891	16.7	0.00046		43692.1	CANAL	SUN family beta-glucosidase-like protein
	[3]	Q59NP5	Q59NP5_CANAL		12	44.3	5.08	1.7e-10	1265.29	3	5.4	TDYPGTENMVIPTVVGGGSTSVITVVDQSTYYTWR		T20150218-03_ITMSms2cid	52.775	15.2	0.00063		43692.1	CANAL	SUN family beta-glucosidase-like protein
	[3]	Q59NP5	Q59NP5_CANAL		12	44.3	5.08	1.7e-10	361.715	2	4.9	NGKLYK		T20150218-03_ITMSms2cid	19.841	15.7	0.00087		43692.1	CANAL	SUN family beta-glucosidase-like protein
	[3]	Q59NP5	Q59NP5_CANAL		12	44.3	5.08	1.7e-10	949.212	4	-0.2	TDYPGTENMVIPTVVGGGSTSVITVVDQSTYYTWR		T20150218-02_ITMSms2cid	48.829	21.6	0.0011		43692.1	CANAL	SUN family beta-glucosidase-like protein
	[3]	Q59NP5	Q59NP5_CANAL		12	44.3	5.08	1.7e-10	451.254	4	-0.17	KANVVNKLSETVAICR	Carbamidomethyl@15	T20150218-02_ITMSms2cid	25.821	19.6	0.0015		43692.1	CANAL	SUN family beta-glucosidase-like protein
	[3]	Q59NP5	Q59NP5_CANAL		12	44.3	5.08	1.7e-10	451.257	4	5.2	KANVVNKLSETVAICR	Carbamidomethyl@15	T20150218-04_ITMSms2cid	25.837	15.7	0.004		43692.1	CANAL	SUN family beta-glucosidase-like protein
	[3]	Q59NP5	Q59NP5_CANAL		12	44.3	5.08	1.7e-10	949.213	4	0.85	TDYPGTENMVIPTVVGGGSTSVITVVDQSTYYTWR		T20150218-04_ITMSms2cid	51.518	16.8	0.0092		43692.1	CANAL	SUN family beta-glucosidase-like protein
	[4]	Q5AEL7	Q5AEL7_CANAL		8	38.6	6.78	2.4e-10	1019.53	2	2.7	ITGFTDIGEDILGVTDIMK		T20150218-02_ITMSms2cid	47.496	58.8	2.4e-10		25811.3	CANAL	Putative uncharacterized protein
	[4]	Q5AEL7	Q5AEL7_CANAL		8	38.6	6.78	2.4e-10	616.333	3	-0.97	TGVFVVEALHPFEVFR		T20150218-02_ITMSms2cid	41.025	36.7	1.5e-08		25811.3	CANAL	Putative uncharacterized protein
	[4]	Q5AEL7	Q5AEL7_CANAL		8	38.6	6.78	2.4e-10	722.717	3	0.51	ITGFTDIGEDILGVTDIMKK		T20150218-02_ITMSms2cid	43.814	32.8	2.2e-08		25811.3	CANAL	Putative uncharacterized protein
	[4]	Q5AEL7	Q5AEL7_CANAL		8	38.6	6.78	2.4e-10	616.338	3	7.5	TGVFVVEALHPFEVFR		T20150218-04_ITMSms2cid	41.218	33.6	5.1e-08		25811.3	CANAL	Putative uncharacterized protein
	[4]	Q5AEL7	Q5AEL7_CANAL		8	38.6	6.78	2.4e-10	794.624	4	3.5	KASDLDPNDYDIFFGSAGHGTLFDYPNAK		T20150218-02_ITMSms2cid	39.404	36.3	3.8e-07		25811.3	CANAL	Putative uncharacterized protein
	[4]	Q5AEL7	Q5AEL7_CANAL		8	38.6	6.78	2.4e-10	670.296	2	1.2	TAEDVIAAFECN	Carbamidomethyl@11	T20150218-02_ITMSms2cid	39.197	25.6	7.7e-07		25811.3	CANAL	Putative uncharacterized protein
	[4]	Q5AEL7	Q5AEL7_CANAL		8	38.6	6.78	2.4e-10	722.719	3	3.1	ITGFTDIGEDILGVTDIMKK		T20150218-04_ITMSms2cid	44.074	27.3	2.1e-06		25811.3	CANAL	Putative uncharacterized protein
	[4]	Q5AEL7	Q5AEL7_CANAL		8	38.6	6.78	2.4e-10	379.744	2	4.3	GNLLTIK		T20150218-03_ITMSms2cid	26.859	19.3	3.3e-05		25811.3	CANAL	Putative uncharacterized protein
	[4]	Q5AEL7	Q5AEL7_CANAL		8	38.6	6.78	2.4e-10	443.789	2	-1	KGNLLTIK		T20150218-02_ITMSms2cid	24.292	21.4	8.8e-05		25811.3	CANAL	Putative uncharacterized protein
	[4]	Q5AEL7	Q5AEL7_CANAL		8	38.6	6.78	2.4e-10	379.226	2	-0.14	TGEPLIK		T20150218-03_ITMSms2cid	23.535	25.3	9.3e-05		25811.3	CANAL	Putative uncharacterized protein
	[4]	Q5AEL7	Q5AEL7_CANAL		8	38.6	6.78	2.4e-10	680.02	3	1.5	ITGFTDIGEDILGVTDIMK		T20150218-02_ITMSms2cid	47.514	16.9	0.00064		25811.3	CANAL	Putative uncharacterized protein
	[5]	Q5AAV8	Q5AAV8_CANAL		9	32.7	5.35	4.5e-10	928.408	2	3.6	FADQYSCSGNLQHSGGK	Carbamidomethyl@7	T20150218-02_ITMSms2cid	24.252	45.2	4.5e-10		37476	CANAL	Putative uncharacterized protein RBT4
	[5]	Q5AAV8	Q5AAV8_CANAL		9	32.7	5.35	4.5e-10	784.918	2	-0.048	FAQQILDAHNQKR		T20150218-03_ITMSms2cid	23.923	45.6	7.5e-09		37476	CANAL	Putative uncharacterized protein RBT4
	[5]	Q5AAV8	Q5AAV8_CANAL		9	32.7	5.35	4.5e-10	784.919	2	1.5	FAQQILDAHNQKR		T20150218-02_ITMSms2cid	23.127	43.5	7.6e-09		37476	CANAL	Putative uncharacterized protein RBT4
	[5]	Q5AAV8	Q5AAV8_CANAL		9	32.7	5.35	4.5e-10	1281.36	4	3.9	YGENLAVGYADGAAALQAWYEEAGKDGLSYSYGSSSVYNHFTQVVWK		T20150218-02_ITMSms2cid	48.388	41.3	5.3e-08		37476	CANAL	Putative uncharacterized protein RBT4
	[5]	Q5AAV8	Q5AAV8_CANAL		9	32.7	5.35	4.5e-10	619.274	3	2.8	FADQYSCSGNLQHSGGK	Carbamidomethyl@7	T20150218-02_ITMSms2cid	24.238	29.1	7.9e-08		37476	CANAL	Putative uncharacterized protein RBT4
	[5]	Q5AAV8	Q5AAV8_CANAL		9	32.7	5.35	4.5e-10	698.007	3	-3.6	HGVPDLTWDATVYQYAQK		T20150218-02_ITMSms2cid	46.698	29.6	8.4e-08		37476	CANAL	Putative uncharacterized protein RBT4
	[5]	Q5AAV8	Q5AAV8_CANAL		9	32.7	5.35	4.5e-10	619.273	3	0.41	FADQYSCSGNLQHSGGK	Carbamidomethyl@7	T20150218-03_ITMSms2cid	24.489	30.6	9.1e-08		37476	CANAL	Putative uncharacterized protein RBT4
	[5]	Q5AAV8	Q5AAV8_CANAL		9	32.7	5.35	4.5e-10	580.543	4	-0.64	ARHGVPDLTWDATVYQYAQK		T20150218-02_ITMSms2cid	32.012	37.4	9.9e-08		37476	CANAL	Putative uncharacterized protein RBT4
	[5]	Q5AAV8	Q5AAV8_CANAL		9	32.7	5.35	4.5e-10	698.016	3	9.3	HGVPDLTWDATVYQYAQK		T20150218-03_ITMSms2cid	37.211	29.1	2.4e-07		37476	CANAL	Putative uncharacterized protein RBT4
	[5]	Q5AAV8	Q5AAV8_CANAL		9	32.7	5.35	4.5e-10	1281.36	4	6.6	YGENLAVGYADGAAALQAWYEEAGKDGLSYSYGSSSVYNHFTQVVWK		T20150218-02_ITMSms2cid	47.382	35.4	8.8e-07		37476	CANAL	Putative uncharacterized protein RBT4
	[5]	Q5AAV8	Q5AAV8_CANAL		9	32.7	5.35	4.5e-10	571.761	2	5.1	LGCAYKDCR	Carbamidomethyl@3;Carbamidomethyl@8	T20150218-02_ITMSms2cid	20.599	21.8	9.6e-07		37476	CANAL	Putative uncharacterized protein RBT4
	[5]	Q5AAV8	Q5AAV8_CANAL		9	32.7	5.35	4.5e-10	523.615	3	0.41	FAQQILDAHNQKR		T20150218-02_ITMSms2cid	23.842	27.2	9.7e-07		37476	CANAL	Putative uncharacterized protein RBT4
	[5]	Q5AAV8	Q5AAV8_CANAL		9	32.7	5.35	4.5e-10	698.008	3	-1.3	HGVPDLTWDATVYQYAQK		T20150218-02_ITMSms2cid	48.048	26.8	1.2e-06		37476	CANAL	Putative uncharacterized protein RBT4
	[5]	Q5AAV8	Q5AAV8_CANAL		9	32.7	5.35	4.5e-10	698.008	3	-1.6	HGVPDLTWDATVYQYAQK		T20150218-04_ITMSms2cid	45.136	25.8	1.3e-06		37476	CANAL	Putative uncharacterized protein RBT4
	[5]	Q5AAV8	Q5AAV8_CANAL		9	32.7	5.35	4.5e-10	523.615	3	0.03	FAQQILDAHNQKR		T20150218-02_ITMSms2cid	23.083	29.4	1.5e-06		37476	CANAL	Putative uncharacterized protein RBT4
	[5]	Q5AAV8	Q5AAV8_CANAL		9	32.7	5.35	4.5e-10	580.548	4	8	ARHGVPDLTWDATVYQYAQK		T20150218-03_ITMSms2cid	32.187	32.8	1.8e-06		37476	CANAL	Putative uncharacterized protein RBT4
	[5]	Q5AAV8	Q5AAV8_CANAL		9	32.7	5.35	4.5e-10	619.273	3	1.1	FADQYSCSGNLQHSGGK	Carbamidomethyl@7	T20150218-04_ITMSms2cid	6.23	21.4	1.9e-06		37476	CANAL	Putative uncharacterized protein RBT4
	[5]	Q5AAV8	Q5AAV8_CANAL		9	32.7	5.35	4.5e-10	619.272	3	-0.24	FADQYSCSGNLQHSGGK	Carbamidomethyl@7	T20150218-03_ITMSms2cid	7.064	21.9	7e-06		37476	CANAL	Putative uncharacterized protein RBT4
	[5]	Q5AAV8	Q5AAV8_CANAL		9	32.7	5.35	4.5e-10	619.272	3	-1.2	FADQYSCSGNLQHSGGK	Carbamidomethyl@7	T20150218-03_ITMSms2cid	5.44	21.5	8e-06		37476	CANAL	Putative uncharacterized protein RBT4
	[5]	Q5AAV8	Q5AAV8_CANAL		9	32.7	5.35	4.5e-10	471.583	3	4.5	FAQQILDAHNQK		T20150218-04_ITMSms2cid	24.942	27.6	8e-06		37476	CANAL	Putative uncharacterized protein RBT4
	[5]	Q5AAV8	Q5AAV8_CANAL		9	32.7	5.35	4.5e-10	698.008	3	-1.3	HGVPDLTWDATVYQYAQK		T20150218-02_ITMSms2cid	49.407	25.3	8.2e-06		37476	CANAL	Putative uncharacterized protein RBT4
	[5]	Q5AAV8	Q5AAV8_CANAL		9	32.7	5.35	4.5e-10	523.615	3	0.6	FAQQILDAHNQKR		T20150218-03_ITMSms2cid	23.867	23.4	1e-05		37476	CANAL	Putative uncharacterized protein RBT4
	[5]	Q5AAV8	Q5AAV8_CANAL		9	32.7	5.35	4.5e-10	571.758	2	0.87	LGCAYKDCR	Carbamidomethyl@3;Carbamidomethyl@8	T20150218-02_ITMSms2cid	11.493	17.7	1.1e-05		37476	CANAL	Putative uncharacterized protein RBT4
	[5]	Q5AAV8	Q5AAV8_CANAL		9	32.7	5.35	4.5e-10	381.51	3	5.9	LGCAYKDCR	Carbamidomethyl@3;Carbamidomethyl@8	T20150218-02_ITMSms2cid	20.523	18.4	1.1e-05		37476	CANAL	Putative uncharacterized protein RBT4
	[5]	Q5AAV8	Q5AAV8_CANAL		9	32.7	5.35	4.5e-10	392.963	4	1.6	FAQQILDAHNQKR		T20150218-02_ITMSms2cid	23.231	29.4	1.1e-05		37476	CANAL	Putative uncharacterized protein RBT4
	[5]	Q5AAV8	Q5AAV8_CANAL		9	32.7	5.35	4.5e-10	471.582	3	2.8	FAQQILDAHNQK		T20150218-03_ITMSms2cid	25.011	25.3	1.1e-05		37476	CANAL	Putative uncharacterized protein RBT4
	[5]	Q5AAV8	Q5AAV8_CANAL		9	32.7	5.35	4.5e-10	381.507	3	-0.68	LGCAYKDCR	Carbamidomethyl@3;Carbamidomethyl@8	T20150218-03_ITMSms2cid	7.486	19.2	1.4e-05		37476	CANAL	Putative uncharacterized protein RBT4
	[5]	Q5AAV8	Q5AAV8_CANAL		9	32.7	5.35	4.5e-10	523.614	3	-1.3	FAQQILDAHNQKR		T20150218-04_ITMSms2cid	10.667	23.7	3.3e-05		37476	CANAL	Putative uncharacterized protein RBT4
	[5]	Q5AAV8	Q5AAV8_CANAL		9	32.7	5.35	4.5e-10	392.963	4	1.4	FAQQILDAHNQKR		T20150218-04_ITMSms2cid	23.975	29.6	3.4e-05		37476	CANAL	Putative uncharacterized protein RBT4
	[5]	Q5AAV8	Q5AAV8_CANAL		9	32.7	5.35	4.5e-10	523.615	3	0.22	FAQQILDAHNQKR		T20150218-02_ITMSms2cid	9.596	22.4	5.3e-05		37476	CANAL	Putative uncharacterized protein RBT4
	[5]	Q5AAV8	Q5AAV8_CANAL		9	32.7	5.35	4.5e-10	619.274	3	2.8	FADQYSCSGNLQHSGGK	Carbamidomethyl@7	T20150218-03_ITMSms2cid	6.215	19	6.8e-05		37476	CANAL	Putative uncharacterized protein RBT4
	[5]	Q5AAV8	Q5AAV8_CANAL		9	32.7	5.35	4.5e-10	356.18	2	4.6	LGCAYK	Carbamidomethyl@3	T20150218-03_ITMSms2cid	20.839	21.4	7.4e-05		37476	CANAL	Putative uncharacterized protein RBT4
	[5]	Q5AAV8	Q5AAV8_CANAL		9	32.7	5.35	4.5e-10	381.508	3	0.37	LGCAYKDCR	Carbamidomethyl@3;Carbamidomethyl@8	T20150218-02_ITMSms2cid	7.037	15.2	7.6e-05		37476	CANAL	Putative uncharacterized protein RBT4
	[5]	Q5AAV8	Q5AAV8_CANAL		9	32.7	5.35	4.5e-10	619.273	3	0.41	FADQYSCSGNLQHSGGK	Carbamidomethyl@7	T20150218-03_ITMSms2cid	8.671	18.8	7.9e-05		37476	CANAL	Putative uncharacterized protein RBT4
	[5]	Q5AAV8	Q5AAV8_CANAL		9	32.7	5.35	4.5e-10	356.18	2	4.1	LGCAYK	Carbamidomethyl@3	T20150218-02_ITMSms2cid	20.765	21.6	9.4e-05		37476	CANAL	Putative uncharacterized protein RBT4
	[5]	Q5AAV8	Q5AAV8_CANAL		9	32.7	5.35	4.5e-10	356.179	2	1.8	LGCAYK	Carbamidomethyl@3	T20150218-04_ITMSms2cid	20.596	21.5	9.8e-05		37476	CANAL	Putative uncharacterized protein RBT4
	[5]	Q5AAV8	Q5AAV8_CANAL		9	32.7	5.35	4.5e-10	619.272	3	-0.4	FADQYSCSGNLQHSGGK	Carbamidomethyl@7	T20150218-04_ITMSms2cid	7.049	18	0.00011		37476	CANAL	Putative uncharacterized protein RBT4
	[5]	Q5AAV8	Q5AAV8_CANAL		9	32.7	5.35	4.5e-10	619.271	3	-1.5	FADQYSCSGNLQHSGGK	Carbamidomethyl@7	T20150218-02_ITMSms2cid	7.348	17	0.00012		37476	CANAL	Putative uncharacterized protein RBT4
	[5]	Q5AAV8	Q5AAV8_CANAL		9	32.7	5.35	4.5e-10	1281.36	4	4.2	YGENLAVGYADGAAALQAWYEEAGKDGLSYSYGSSSVYNHFTQVVWK		T20150218-02_ITMSms2cid	49.389	24.8	0.00012		37476	CANAL	Putative uncharacterized protein RBT4
	[5]	Q5AAV8	Q5AAV8_CANAL		9	32.7	5.35	4.5e-10	619.274	3	3.2	FADQYSCSGNLQHSGGK	Carbamidomethyl@7	T20150218-02_ITMSms2cid	9.672	17.2	0.00013		37476	CANAL	Putative uncharacterized protein RBT4
	[5]	Q5AAV8	Q5AAV8_CANAL		9	32.7	5.35	4.5e-10	580.547	4	5.9	ARHGVPDLTWDATVYQYAQK		T20150218-04_ITMSms2cid	32.081	23.6	0.00013		37476	CANAL	Putative uncharacterized protein RBT4
	[5]	Q5AAV8	Q5AAV8_CANAL		9	32.7	5.35	4.5e-10	619.27	3	-3.8	FADQYSCSGNLQHSGGK	Carbamidomethyl@7	T20150218-02_ITMSms2cid	10.451	17	0.00015		37476	CANAL	Putative uncharacterized protein RBT4
	[5]	Q5AAV8	Q5AAV8_CANAL		9	32.7	5.35	4.5e-10	523.614	3	-0.93	FAQQILDAHNQKR		T20150218-02_ITMSms2cid	8.812	21.3	0.00019		37476	CANAL	Putative uncharacterized protein RBT4
	[5]	Q5AAV8	Q5AAV8_CANAL		9	32.7	5.35	4.5e-10	619.275	3	4.5	FADQYSCSGNLQHSGGK	Carbamidomethyl@7	T20150218-03_ITMSms2cid	7.838	16	0.00024		37476	CANAL	Putative uncharacterized protein RBT4
	[5]	Q5AAV8	Q5AAV8_CANAL		9	32.7	5.35	4.5e-10	619.271	3	-2.2	FADQYSCSGNLQHSGGK	Carbamidomethyl@7	T20150218-02_ITMSms2cid	5.82	16.5	0.00029		37476	CANAL	Putative uncharacterized protein RBT4
	[5]	Q5AAV8	Q5AAV8_CANAL		9	32.7	5.35	4.5e-10	523.615	3	0.22	FAQQILDAHNQKR		T20150218-02_ITMSms2cid	10.36	18.9	0.00032		37476	CANAL	Putative uncharacterized protein RBT4
	[5]	Q5AAV8	Q5AAV8_CANAL		9	32.7	5.35	4.5e-10	619.272	3	-0.56	FADQYSCSGNLQHSGGK	Carbamidomethyl@7	T20150218-04_ITMSms2cid	9.397	16.5	0.00034		37476	CANAL	Putative uncharacterized protein RBT4
	[5]	Q5AAV8	Q5AAV8_CANAL		9	32.7	5.35	4.5e-10	523.615	3	1.6	FAQQILDAHNQKR		T20150218-03_ITMSms2cid	9.378	17.8	0.00039		37476	CANAL	Putative uncharacterized protein RBT4
	[5]	Q5AAV8	Q5AAV8_CANAL		9	32.7	5.35	4.5e-10	619.27	3	-4.3	FADQYSCSGNLQHSGGK	Carbamidomethyl@7	T20150218-03_ITMSms2cid	10.304	15.8	0.00044		37476	CANAL	Putative uncharacterized protein RBT4
	[5]	Q5AAV8	Q5AAV8_CANAL		9	32.7	5.35	4.5e-10	1281.35	4	-1.6	YGENLAVGYADGAAALQAWYEEAGKDGLSYSYGSSSVYNHFTQVVWK		T20150218-03_ITMSms2cid	53.88	21	0.00052		37476	CANAL	Putative uncharacterized protein RBT4
	[5]	Q5AAV8	Q5AAV8_CANAL		9	32.7	5.35	4.5e-10	523.615	3	0.6	FAQQILDAHNQKR		T20150218-03_ITMSms2cid	10.222	19.1	0.00059		37476	CANAL	Putative uncharacterized protein RBT4
	[5]	Q5AAV8	Q5AAV8_CANAL		9	32.7	5.35	4.5e-10	523.615	3	0.6	FAQQILDAHNQKR		T20150218-02_ITMSms2cid	6.366	18.6	0.00068		37476	CANAL	Putative uncharacterized protein RBT4
	[5]	Q5AAV8	Q5AAV8_CANAL		9	32.7	5.35	4.5e-10	619.273	3	1.5	FADQYSCSGNLQHSGGK	Carbamidomethyl@7	T20150218-04_ITMSms2cid	8.654	15.8	0.00069		37476	CANAL	Putative uncharacterized protein RBT4
	[5]	Q5AAV8	Q5AAV8_CANAL		9	32.7	5.35	4.5e-10	523.616	3	2.9	FAQQILDAHNQKR		T20150218-02_ITMSms2cid	8.027	17.7	0.00073		37476	CANAL	Putative uncharacterized protein RBT4
	[5]	Q5AAV8	Q5AAV8_CANAL		9	32.7	5.35	4.5e-10	619.273	3	0.73	FADQYSCSGNLQHSGGK	Carbamidomethyl@7	T20150218-04_ITMSms2cid	5.455	15.7	0.00095		37476	CANAL	Putative uncharacterized protein RBT4
	[5]	Q5AAV8	Q5AAV8_CANAL		9	32.7	5.35	4.5e-10	392.963	4	-0.15	FAQQILDAHNQKR		T20150218-03_ITMSms2cid	23.907	21.9	0.001		37476	CANAL	Putative uncharacterized protein RBT4
	[5]	Q5AAV8	Q5AAV8_CANAL		9	32.7	5.35	4.5e-10	523.617	3	4.4	FAQQILDAHNQKR		T20150218-02_ITMSms2cid	5.529	17.2	0.0011		37476	CANAL	Putative uncharacterized protein RBT4
	[5]	Q5AAV8	Q5AAV8_CANAL		9	32.7	5.35	4.5e-10	523.613	3	-2.5	FAQQILDAHNQKR		T20150218-02_ITMSms2cid	11.114	16.4	0.002		37476	CANAL	Putative uncharacterized protein RBT4
	[5]	Q5AAV8	Q5AAV8_CANAL		9	32.7	5.35	4.5e-10	523.615	3	0.99	FAQQILDAHNQKR		T20150218-02_ITMSms2cid	7.196	15.9	0.0021		37476	CANAL	Putative uncharacterized protein RBT4
	[5]	Q5AAV8	Q5AAV8_CANAL		9	32.7	5.35	4.5e-10	392.963	4	0.11	FAQQILDAHNQKR		T20150218-02_ITMSms2cid	24.543	21.6	0.0025		37476	CANAL	Putative uncharacterized protein RBT4
	[5]	Q5AAV8	Q5AAV8_CANAL		9	32.7	5.35	4.5e-10	662.322	2	-0.029	SYMAENVLRPQ	Oxidation@3	T20150218-02_ITMSms2cid	26.036	15.3	0.0033		37476	CANAL	Putative uncharacterized protein RBT4
	[6]	Q5A799	Q5A799_CANAL		7	25.1	5.96	2.3e-11	1110.56	2	6.1	CYHKLEQATKAEVVGGACAK	Carbamidomethyl@1;Carbamidomethyl@18	T20150218-02_ITMSms2cid	24.212	46.8	2.3e-11		21294.5	CANAL	Putative uncharacterized protein
	[6]	Q5A799	Q5A799_CANAL		7	25.1	5.96	2.3e-11	572.776	2	6.1	YSCLLDVMK	Carbamidomethyl@3;Oxidation@8	T20150218-03_ITMSms2cid	28.337	33.7	1.7e-09		21294.5	CANAL	Putative uncharacterized protein
	[6]	Q5A799	Q5A799_CANAL		7	25.1	5.96	2.3e-11	740.702	3	1.3	CYHKLEQATKAEVVGGACAK	Carbamidomethyl@1;Carbamidomethyl@18	T20150218-02_ITMSms2cid	24.135	41.6	2.6e-09		21294.5	CANAL	Putative uncharacterized protein
	[6]	Q5A799	Q5A799_CANAL		7	25.1	5.96	2.3e-11	564.775	2	-0.76	YSCLLDVMK	Carbamidomethyl@3	T20150218-02_ITMSms2cid	33.092	36.6	1.2e-08		21294.5	CANAL	Putative uncharacterized protein
	[6]	Q5A799	Q5A799_CANAL		7	25.1	5.96	2.3e-11	757.904	2	1.4	KLKDMDDVPAQVR		T20150218-02_ITMSms2cid	24.727	41.1	1.3e-08		21294.5	CANAL	Putative uncharacterized protein
	[6]	Q5A799	Q5A799_CANAL		7	25.1	5.96	2.3e-11	564.778	2	6	YSCLLDVMK	Carbamidomethyl@3	T20150218-03_ITMSms2cid	33.222	36.9	2.7e-08		21294.5	CANAL	Putative uncharacterized protein
	[6]	Q5A799	Q5A799_CANAL		7	25.1	5.96	2.3e-11	643.33	3	6.4	YSCLLDVMKQQDATKK	Carbamidomethyl@3	T20150218-03_ITMSms2cid	28.292	30.7	3.1e-08		21294.5	CANAL	Putative uncharacterized protein
	[6]	Q5A799	Q5A799_CANAL		7	25.1	5.96	2.3e-11	481.243	2	1.4	AEVVGGACAK	Carbamidomethyl@8	T20150218-04_ITMSms2cid	20.676	39.4	6.4e-08		21294.5	CANAL	Putative uncharacterized protein
	[6]	Q5A799	Q5A799_CANAL		7	25.1	5.96	2.3e-11	643.325	3	0.027	YSCLLDVMKQQDATKK	Carbamidomethyl@3	T20150218-02_ITMSms2cid	28.061	30.5	1.9e-07		21294.5	CANAL	Putative uncharacterized protein
	[6]	Q5A799	Q5A799_CANAL		7	25.1	5.96	2.3e-11	505.605	3	0.8	KLKDMDDVPAQVR		T20150218-02_ITMSms2cid	24.714	30.6	5.2e-07		21294.5	CANAL	Putative uncharacterized protein
	[6]	Q5A799	Q5A799_CANAL		7	25.1	5.96	2.3e-11	505.606	3	2	KLKDMDDVPAQVR		T20150218-03_ITMSms2cid	24.756	29.9	8.6e-07		21294.5	CANAL	Putative uncharacterized protein
	[6]	Q5A799	Q5A799_CANAL		7	25.1	5.96	2.3e-11	482.746	4	-0.32	YSCLLDVMKQQDATKK	Carbamidomethyl@3	T20150218-02_ITMSms2cid	28.107	32.2	5.4e-06		21294.5	CANAL	Putative uncharacterized protein
	[6]	Q5A799	Q5A799_CANAL		7	25.1	5.96	2.3e-11	701.856	2	3.3	LKDMDDVPAQVR	Oxidation@4	T20150218-03_ITMSms2cid	23.129	20.7	8.2e-06		21294.5	CANAL	Putative uncharacterized protein
	[6]	Q5A799	Q5A799_CANAL		7	25.1	5.96	2.3e-11	555.78	4	3.7	CYHKLEQATKAEVVGGACAK	Carbamidomethyl@1;Carbamidomethyl@18	T20150218-02_ITMSms2cid	24.094	31.5	9.6e-06		21294.5	CANAL	Putative uncharacterized protein
	[6]	Q5A799	Q5A799_CANAL		7	25.1	5.96	2.3e-11	482.748	4	3.6	YSCLLDVMKQQDATKK	Carbamidomethyl@3	T20150218-03_ITMSms2cid	28.247	18.3	0.00046		21294.5	CANAL	Putative uncharacterized protein
	[6]	Q5A799	Q5A799_CANAL		7	25.1	5.96	2.3e-11	468.238	3	0.61	LKDMDDVPAQVR	Oxidation@4	T20150218-02_ITMSms2cid	22.434	15	0.00082		21294.5	CANAL	Putative uncharacterized protein
	[7]	P30575	ENO1_CANAL		9	23.6	4.35	6.1e-08	673.85	2	4	EALDLIMDAIDK		T20150218-04_ITMSms2cid	42.402	43.7	6.1e-08		47231.9	CANAL	Enolase 1
	[7]	P30575	ENO1_CANAL		9	23.6	4.35	6.1e-08	662.108	4	2	IDVVDQAKIDEFLLSLDGTPNKSK		T20150218-02_ITMSms2cid	40.964	39.6	8.7e-08		47231.9	CANAL	Enolase 1
	[7]	P30575	ENO1_CANAL		9	23.6	4.35	6.1e-08	651.012	3	-0.12	EALDLIMDAIDKAGYKGK		T20150218-02_ITMSms2cid	38.989	25.7	1.8e-06		47231.9	CANAL	Enolase 1
	[7]	P30575	ENO1_CANAL		9	23.6	4.35	6.1e-08	676.338	3	1.5	IEEELGSEAIYAGKDFQK		T20150218-02_ITMSms2cid	30.444	30.9	3.7e-06		47231.9	CANAL	Enolase 1
	[7]	P30575	ENO1_CANAL		9	23.6	4.35	6.1e-08	407.265	2	4.5	AANALLLK		T20150218-04_ITMSms2cid	26.012	31.7	5.5e-06		47231.9	CANAL	Enolase 1
	[7]	P30575	ENO1_CANAL		9	23.6	4.35	6.1e-08	837.145	3	2.8	LGANAILGVSLAAANAAAAAQGIPLYK		T20150218-02_ITMSms2cid	46.289	24.9	6.4e-06		47231.9	CANAL	Enolase 1
	[7]	P30575	ENO1_CANAL		9	23.6	4.35	6.1e-08	407.263	2	-0.42	AANALLLK		T20150218-02_ITMSms2cid	26.097	29.9	1.6e-05		47231.9	CANAL	Enolase 1
	[7]	P30575	ENO1_CANAL		9	23.6	4.35	6.1e-08	407.265	2	5	AANALLLK		T20150218-03_ITMSms2cid	26.271	29.9	2.1e-05		47231.9	CANAL	Enolase 1
	[7]	P30575	ENO1_CANAL		9	23.6	4.35	6.1e-08	837.145	3	2.8	LGANAILGVSLAAANAAAAAQGIPLYK		T20150218-04_ITMSms2cid	46.521	21.3	3.1e-05		47231.9	CANAL	Enolase 1
	[7]	P30575	ENO1_CANAL		9	23.6	4.35	6.1e-08	658.111	4	5.7	AKIDVVDQAKIDEFLLSLDGTPNK		T20150218-04_ITMSms2cid	40.696	27.4	6.9e-05		47231.9	CANAL	Enolase 1
	[7]	P30575	ENO1_CANAL		9	23.6	4.35	6.1e-08	471.311	2	0.1	KAANALLLK		T20150218-03_ITMSms2cid	24.153	22.7	8.7e-05		47231.9	CANAL	Enolase 1
	[7]	P30575	ENO1_CANAL		9	23.6	4.35	6.1e-08	378.74	2	-0.69	LNQILR		T20150218-02_ITMSms2cid	24.694	22.5	0.00029		47231.9	CANAL	Enolase 1
	[7]	P30575	ENO1_CANAL		9	23.6	4.35	6.1e-08	378.74	2	1.4	LNQILR		T20150218-03_ITMSms2cid	24.816	22.3	0.0012		47231.9	CANAL	Enolase 1
	[7]	P30575	ENO1_CANAL		9	23.6	4.35	6.1e-08	837.142	3	-0.77	LGANAILGVSLAAANAAAAAQGIPLYK		T20150218-03_ITMSms2cid	46.394	15.6	0.0012		47231.9	CANAL	Enolase 1
	[7]	P30575	ENO1_CANAL		9	23.6	4.35	6.1e-08	471.311	2	0.95	KAANALLLK		T20150218-02_ITMSms2cid	23.888	15.6	0.0026		47231.9	CANAL	Enolase 1
	[8]	Q5AJA4	Q5AJA4_CANAL		6	14.3	4.57	1.5e-08	943.117	3	-0.11	CTQQLYSFSGNLSPLDEELSVHFR	Carbamidomethyl@1	T20150218-02_ITMSms2cid	39.879	43.6	1.5e-08		49402.1	CANAL	Putative uncharacterized protein TOS1
	[8]	Q5AJA4	Q5AJA4_CANAL		6	14.3	4.57	1.5e-08	554.302	2	2	KGTVAYHGFK		T20150218-04_ITMSms2cid	20.699	38	9.6e-08		49402.1	CANAL	Putative uncharacterized protein TOS1
	[8]	Q5AJA4	Q5AJA4_CANAL		6	14.3	4.57	1.5e-08	363.451	4	2.2	KGTVAYHGFKGASK		T20150218-04_ITMSms2cid	20.316	35.8	5.5e-07		49402.1	CANAL	Putative uncharacterized protein TOS1
	[8]	Q5AJA4	Q5AJA4_CANAL		6	14.3	4.57	1.5e-08	369.87	3	2.2	KGTVAYHGFK		T20150218-04_ITMSms2cid	20.689	29.2	1.3e-06		49402.1	CANAL	Putative uncharacterized protein TOS1
	[8]	Q5AJA4	Q5AJA4_CANAL		6	14.3	4.57	1.5e-08	656.238	2	-3.5	CGSSSDCGYYR	Carbamidomethyl@1;Carbamidomethyl@7	T20150218-02_ITMSms2cid	10.789	23.1	1.4e-06		49402.1	CANAL	Putative uncharacterized protein TOS1
	[8]	Q5AJA4	Q5AJA4_CANAL		6	14.3	4.57	1.5e-08	363.452	4	2.8	KGTVAYHGFKGASK		T20150218-02_ITMSms2cid	20.442	34.9	1.4e-06		49402.1	CANAL	Putative uncharacterized protein TOS1
	[8]	Q5AJA4	Q5AJA4_CANAL		6	14.3	4.57	1.5e-08	363.452	4	5	KGTVAYHGFKGASK		T20150218-03_ITMSms2cid	20.533	34.3	1.4e-06		49402.1	CANAL	Putative uncharacterized protein TOS1
	[8]	Q5AJA4	Q5AJA4_CANAL		6	14.3	4.57	1.5e-08	656.239	2	-1.5	CGSSSDCGYYR	Carbamidomethyl@1;Carbamidomethyl@7	T20150218-03_ITMSms2cid	10.601	18.8	2.2e-06		49402.1	CANAL	Putative uncharacterized protein TOS1
	[8]	Q5AJA4	Q5AJA4_CANAL		6	14.3	4.57	1.5e-08	484.266	3	2.3	KGTVAYHGFKGASK		T20150218-02_ITMSms2cid	20.429	27.3	4.2e-06		49402.1	CANAL	Putative uncharacterized protein TOS1
	[8]	Q5AJA4	Q5AJA4_CANAL		6	14.3	4.57	1.5e-08	554.303	2	3	KGTVAYHGFK		T20150218-03_ITMSms2cid	10.869	22.2	7.8e-06		49402.1	CANAL	Putative uncharacterized protein TOS1
	[8]	Q5AJA4	Q5AJA4_CANAL		6	14.3	4.57	1.5e-08	656.239	2	-1.8	CGSSSDCGYYR	Carbamidomethyl@1;Carbamidomethyl@7	T20150218-04_ITMSms2cid	10.741	20.9	9.3e-06		49402.1	CANAL	Putative uncharacterized protein TOS1
	[8]	Q5AJA4	Q5AJA4_CANAL		6	14.3	4.57	1.5e-08	490.253	2	-1.5	GTVAYHGFK		T20150218-03_ITMSms2cid	9.213	19.1	1.2e-05		49402.1	CANAL	Putative uncharacterized protein TOS1
	[8]	Q5AJA4	Q5AJA4_CANAL		6	14.3	4.57	1.5e-08	490.254	2	0.75	GTVAYHGFK		T20150218-04_ITMSms2cid	10.837	19	1.3e-05		49402.1	CANAL	Putative uncharacterized protein TOS1
	[8]	Q5AJA4	Q5AJA4_CANAL		6	14.3	4.57	1.5e-08	554.303	2	3.2	KGTVAYHGFK		T20150218-02_ITMSms2cid	10.583	22.1	1.7e-05		49402.1	CANAL	Putative uncharacterized protein TOS1
	[8]	Q5AJA4	Q5AJA4_CANAL		6	14.3	4.57	1.5e-08	490.255	2	3.8	GTVAYHGFK		T20150218-03_ITMSms2cid	10.32	16.5	1.8e-05		49402.1	CANAL	Putative uncharacterized protein TOS1
	[8]	Q5AJA4	Q5AJA4_CANAL		6	14.3	4.57	1.5e-08	554.304	2	5.2	KGTVAYHGFK		T20150218-02_ITMSms2cid	23.205	21.8	2e-05		49402.1	CANAL	Putative uncharacterized protein TOS1
	[8]	Q5AJA4	Q5AJA4_CANAL		6	14.3	4.57	1.5e-08	554.302	2	2	KGTVAYHGFK		T20150218-02_ITMSms2cid	9.804	21.5	2.1e-05		49402.1	CANAL	Putative uncharacterized protein TOS1
	[8]	Q5AJA4	Q5AJA4_CANAL		6	14.3	4.57	1.5e-08	638.304	3	0.45	TGCGELDLFEVLSSGSNK	Carbamidomethyl@3	T20150218-02_ITMSms2cid	41.081	23.7	2.6e-05		49402.1	CANAL	Putative uncharacterized protein TOS1
	[8]	Q5AJA4	Q5AJA4_CANAL		6	14.3	4.57	1.5e-08	554.302	2	1.6	KGTVAYHGFK		T20150218-04_ITMSms2cid	10.901	21.1	6.1e-05		49402.1	CANAL	Putative uncharacterized protein TOS1
	[8]	Q5AJA4	Q5AJA4_CANAL		6	14.3	4.57	1.5e-08	490.255	2	2.6	GTVAYHGFK		T20150218-02_ITMSms2cid	10.468	19.1	6.9e-05		49402.1	CANAL	Putative uncharacterized protein TOS1
	[8]	Q5AJA4	Q5AJA4_CANAL		6	14.3	4.57	1.5e-08	554.302	2	1.1	KGTVAYHGFK		T20150218-03_ITMSms2cid	8.539	18.1	0.00016		49402.1	CANAL	Putative uncharacterized protein TOS1
Sap5	[9]	P43094	CARP5_CANAL		6	16	4.87	1.3e-08	643.816	2	-0.61	SAYVVYNLDDK		T20150218-02_ITMSms2cid	29.128	32.6	1.3e-08		45648.9	CANAL	Candidapepsin-5
	[9]	P43094	CARP5_CANAL		6	16	4.87	1.3e-08	771.386	2	3.3	TSGTIDFQFGNNLK		T20150218-02_ITMSms2cid	33.499	46.3	1.7e-08		45648.9	CANAL	Candidapepsin-5
	[9]	P43094	CARP5_CANAL		6	16	4.87	1.3e-08	472.247	3	2.8	SAYVVYNLDDKK		T20150218-02_ITMSms2cid	25.65	21	5.1e-06		45648.9	CANAL	Candidapepsin-5
	[9]	P43094	CARP5_CANAL		6	16	4.87	1.3e-08	455.223	3	0.29	FDIKYGDGSYAK		T20150218-02_ITMSms2cid	26.249	18.9	6.8e-05		45648.9	CANAL	Candidapepsin-5
	[9]	P43094	CARP5_CANAL		6	16	4.87	1.3e-08	393.763	2	-0.096	KLTVGLR		T20150218-03_ITMSms2cid	22.959	15.4	0.00068		45648.9	CANAL	Candidapepsin-5
	[9]	P43094	CARP5_CANAL		6	16	4.87	1.3e-08	845.785	3	9.5	ISVPVSEFLFQTYYTSGKPFPK		T20150218-04_ITMSms2cid	41.151	17.2	0.001		45648.9	CANAL	Candidapepsin-5
	[10]	Q5AL03	Q5AL03_CANAL		6	8.7	4.47	6.9e-09	1058.94	3	5.9	SDNGPVLALNVALSTLVRPVINNGVISLNSK		T20150218-02_ITMSms2cid	49.075	36.8	6.9e-09		91850.5	CANAL	Hyphally regulated cell wall protein
	[10]	Q5AL03	Q5AL03_CANAL		6	8.7	4.47	6.9e-09	577.848	2	-0.57	LGLTLPLTGNR		T20150218-02_ITMSms2cid	34.719	41.3	1.1e-08		91850.5	CANAL	Hyphally regulated cell wall protein
	[10]	Q5AL03	Q5AL03_CANAL		6	8.7	4.47	6.9e-09	598.633	3	5.6	IKGTGCVTADEDTWIK	Carbamidomethyl@6	T20150218-03_ITMSms2cid	27.589	35.5	1.1e-07		91850.5	CANAL	Hyphally regulated cell wall protein
	[10]	Q5AL03	Q5AL03_CANAL		6	8.7	4.47	6.9e-09	521.77	2	0.67	HQDFVPATK		T20150218-04_ITMSms2cid	21.579	26.5	4.9e-07		91850.5	CANAL	Hyphally regulated cell wall protein
	[10]	Q5AL03	Q5AL03_CANAL		6	8.7	4.47	6.9e-09	504.778	2	-1.8	AAALPQYFK		T20150218-02_ITMSms2cid	29.073	23.2	2.8e-06		91850.5	CANAL	Hyphally regulated cell wall protein
	[10]	Q5AL03	Q5AL03_CANAL		6	8.7	4.47	6.9e-09	504.783	2	6.6	AAALPQYFK		T20150218-04_ITMSms2cid	29.124	21.9	3.9e-06		91850.5	CANAL	Hyphally regulated cell wall protein
	[10]	Q5AL03	Q5AL03_CANAL		6	8.7	4.47	6.9e-09	428.245	4	7.5	LGLTLPLTGNRDHFR		T20150218-04_ITMSms2cid	30.663	20.3	0.0014		91850.5	CANAL	Hyphally regulated cell wall protein
	[11]	P46273	PGK_CANAL		6	21.8	4.14	1.4e-08	599.341	3	0.42	ALENPERPFLAILGGAK		T20150218-04_ITMSms2cid	37.161	39	1.4e-08		45180.2	CANAL	Phosphoglycerate kinase
	[11]	P46273	PGK_CANAL		6	21.8	4.14	1.4e-08	599.345	3	7.6	ALENPERPFLAILGGAK		T20150218-03_ITMSms2cid	37.162	33.8	1.5e-07		45180.2	CANAL	Phosphoglycerate kinase
	[11]	P46273	PGK_CANAL		6	21.8	4.14	1.4e-08	599.339	3	-2.1	ALENPERPFLAILGGAK		T20150218-02_ITMSms2cid	36.979	27.9	8e-07		45180.2	CANAL	Phosphoglycerate kinase
	[11]	P46273	PGK_CANAL		6	21.8	4.14	1.4e-08	644.346	3	0.4	AVENAKDGEIFLLENLR		T20150218-02_ITMSms2cid	36.076	35.8	8.5e-07		45180.2	CANAL	Phosphoglycerate kinase
	[11]	P46273	PGK_CANAL		6	21.8	4.14	1.4e-08	631.821	4	1.5	FRQELTSLADVYINDAFGTAHR		T20150218-02_ITMSms2cid	38.814	39.2	8.6e-07		45180.2	CANAL	Phosphoglycerate kinase
	[11]	P46273	PGK_CANAL		6	21.8	4.14	1.4e-08	540.303	3	0.3	VFIRVDFNVPLDGK		T20150218-02_ITMSms2cid	36.123	22.6	6.4e-06		45180.2	CANAL	Phosphoglycerate kinase
	[11]	P46273	PGK_CANAL		6	21.8	4.14	1.4e-08	644.346	3	0.25	AVENAKDGEIFLLENLR		T20150218-04_ITMSms2cid	36.252	29.6	1.2e-05		45180.2	CANAL	Phosphoglycerate kinase
	[11]	P46273	PGK_CANAL		6	21.8	4.14	1.4e-08	644.35	3	6.2	AVENAKDGEIFLLENLR		T20150218-03_ITMSms2cid	36.299	24.4	7.8e-05		45180.2	CANAL	Phosphoglycerate kinase
	[11]	P46273	PGK_CANAL		6	21.8	4.14	1.4e-08	470.913	3	5.5	AHSSMVGLEVPQR		T20150218-02_ITMSms2cid	25.511	25.2	0.00012		45180.2	CANAL	Phosphoglycerate kinase
	[11]	P46273	PGK_CANAL		6	21.8	4.14	1.4e-08	408.745	2	0.22	SLLDAAVK		T20150218-02_ITMSms2cid	27.831	16.4	0.0015		45180.2	CANAL	Phosphoglycerate kinase
	[12]	Q07730	ECE1_CANAL		5	19.6	4.56	5.8e-09	698.707	3	6	DGANDDVANAVVRLPEIVAR		T20150218-02_ITMSms2cid	37.903	41.3	5.8e-09		28878.4	CANAL	Cell elongation protein 1
	[12]	Q07730	ECE1_CANAL		5	19.6	4.56	5.8e-09	795.437	3	5.4	DGLEDFLDELLQRLPQLITR		T20150218-03_ITMSms2cid	52.836	38.7	2.4e-08		28878.4	CANAL	Cell elongation protein 1
	[12]	Q07730	ECE1_CANAL		5	19.6	4.56	5.8e-09	698.713	3	14	DGANDDVANAVVRLPEIVAR		T20150218-03_ITMSms2cid	37.972	33.7	1.2e-07		28878.4	CANAL	Cell elongation protein 1
	[12]	Q07730	ECE1_CANAL		5	19.6	4.56	5.8e-09	781.889	2	0.67	DGLEDFLDELLQR		T20150218-02_ITMSms2cid	52.098	41.4	1.9e-06		28878.4	CANAL	Cell elongation protein 1
	[12]	Q07730	ECE1_CANAL		5	19.6	4.56	5.8e-09	781.889	2	0.28	DGLEDFLDELLQR		T20150218-03_ITMSms2cid	52.201	41.9	2.3e-06		28878.4	CANAL	Cell elongation protein 1
	[12]	Q07730	ECE1_CANAL		5	19.6	4.56	5.8e-09	736.37	2	1.4	DISSLIEEYFGKA		T20150218-02_ITMSms2cid	48.723	23.3	1.6e-05		28878.4	CANAL	Cell elongation protein 1
	[12]	Q07730	ECE1_CANAL		5	19.6	4.56	5.8e-09	781.89	2	2.1	DGLEDFLDELLQR		T20150218-04_ITMSms2cid	52.209	28.3	2e-05		28878.4	CANAL	Cell elongation protein 1
	[12]	Q07730	ECE1_CANAL		5	19.6	4.56	5.8e-09	420.771	2	6.4	LPQLITR		T20150218-03_ITMSms2cid	28.007	24.7	3.1e-05		28878.4	CANAL	Cell elongation protein 1
	[13]	Q5ACR4	OS9_CANAL		5	22.1	4.34	2.6e-08	729.872	2	7.4	LLGEVCDLTGEPR	Carbamidomethyl@6	T20150218-03_ITMSms2cid	32.003	42.2	2.6e-08		29429.7	CANAL	Protein OS-9 homolog
	[13]	Q5ACR4	OS9_CANAL		5	22.1	4.34	2.6e-08	576.281	3	0.28	QTSPLEFEFDTKER		T20150218-02_ITMSms2cid	30.833	29.7	1.3e-07		29429.7	CANAL	Protein OS-9 homolog
	[13]	Q5ACR4	OS9_CANAL		5	22.1	4.34	2.6e-08	383.876	3	3.5	LCSLPEFKR	Carbamidomethyl@2	T20150218-03_ITMSms2cid	26.01	24	3.9e-06		29429.7	CANAL	Protein OS-9 homolog
	[13]	Q5ACR4	OS9_CANAL		5	22.1	4.34	2.6e-08	383.874	3	-1.4	LCSLPEFKR	Carbamidomethyl@2	T20150218-02_ITMSms2cid	25.85	24.5	1.4e-05		29429.7	CANAL	Protein OS-9 homolog
	[13]	Q5ACR4	OS9_CANAL		5	22.1	4.34	2.6e-08	580.639	3	1.3	CDHILEIVELTEIR	Carbamidomethyl@1	T20150218-02_ITMSms2cid	38.831	23	2.3e-05		29429.7	CANAL	Protein OS-9 homolog
	[13]	Q5ACR4	OS9_CANAL		5	22.1	4.34	2.6e-08	383.876	3	4.1	LCSLPEFKR	Carbamidomethyl@2	T20150218-04_ITMSms2cid	25.852	19.9	0.00011		29429.7	CANAL	Protein OS-9 homolog
	[13]	Q5ACR4	OS9_CANAL		5	22.1	4.34	2.6e-08	651.347	4	4.3	TIDTIYRCDHILEIVELTEIR	Carbamidomethyl@8	T20150218-02_ITMSms2cid	40.412	20.9	0.0013		29429.7	CANAL	Protein OS-9 homolog
	[14]	P40953	CHI2_CANAL		5	20.2	4.2	2.9e-09	738.717	3	3.7	TVLLSLGGGVGDYGFSDVASATK		T20150218-02_ITMSms2cid	40.395	36.8	2.9e-09		60851.2	CANAL	Chitinase 2
	[14]	P40953	CHI2_CANAL		5	20.2	4.2	2.9e-09	738.721	3	8.2	TVLLSLGGGVGDYGFSDVASATK		T20150218-04_ITMSms2cid	40.579	37.1	2.9e-09		60851.2	CANAL	Chitinase 2
	[14]	P40953	CHI2_CANAL		5	20.2	4.2	2.9e-09	1151.2	3	3.8	VPLDFAFIQFYNNYCSINGQFNYDTWSK	Carbamidomethyl@15	T20150218-02_ITMSms2cid	49.19	31.7	2.1e-07		60851.2	CANAL	Chitinase 2
	[14]	P40953	CHI2_CANAL		5	20.2	4.2	2.9e-09	602.823	2	5.4	FADSAPNKNIK		T20150218-02_ITMSms2cid	21.07	18	1.9e-05		60851.2	CANAL	Chitinase 2
	[14]	P40953	CHI2_CANAL		5	20.2	4.2	2.9e-09	402.217	3	4.9	FADSAPNKNIK		T20150218-02_ITMSms2cid	21.027	19.2	2.5e-05		60851.2	CANAL	Chitinase 2
	[14]	P40953	CHI2_CANAL		5	20.2	4.2	2.9e-09	495.279	2	0.37	LSSAIEEIK		T20150218-02_ITMSms2cid	25.959	19.9	4.3e-05		60851.2	CANAL	Chitinase 2
	[14]	P40953	CHI2_CANAL		5	20.2	4.2	2.9e-09	1026.68	5	1.2	FADTLWNKFGAGEDPERPFDDAVVDGFDFDIEHGGATGYPELATALR		T20150218-04_ITMSms2cid	45.093	20.2	0.0014		60851.2	CANAL	Chitinase 2
	[15]	Q5AD07	Q5AD07_CANAL		3	13.6	6.47	3.5e-11	704.364	2	-1.4	AATPAAHEVGDLAGK		T20150218-02_ITMSms2cid	24.448	52.6	3.5e-11		23589.5	CANAL	Potential secreted Cu/Zn superoxide dismutase
	[15]	Q5AD07	Q5AD07_CANAL		3	13.6	6.47	3.5e-11	431.238	2	0.58	SNIEGTIK		T20150218-04_ITMSms2cid	21.888	16.7	6.1e-05		23589.5	CANAL	Potential secreted Cu/Zn superoxide dismutase
	[15]	Q5AD07	Q5AD07_CANAL		3	13.6	6.47	3.5e-11	386.732	2	1	GSPSLIAK		T20150218-03_ITMSms2cid	23.258	15.1	0.00047		23589.5	CANAL	Potential secreted Cu/Zn superoxide dismutase
	[16]	Q59L12	ALS3_CANAL		5	6.2	3.18	1.3e-07	578.305	3	7.4	ISINVDFERSNVDPK		T20150218-03_ITMSms2cid	30.417	30.4	1.3e-07		95390.9	CANAL	Agglutinin-like protein 3 (Fragment)
	[16]	Q59L12	ALS3_CANAL		5	6.2	3.18	1.3e-07	564.628	3	5.8	FTTSQTSVDLTAHGVK		T20150218-04_ITMSms2cid	25.738	27.8	1.6e-07		95390.9	CANAL	Agglutinin-like protein 3 (Fragment)
	[16]	Q59L12	ALS3_CANAL		5	6.2	3.18	1.3e-07	546.791	2	6	ISINVDFER		T20150218-04_ITMSms2cid	32.04	33.3	6.1e-07		95390.9	CANAL	Agglutinin-like protein 3 (Fragment)
	[16]	Q59L12	ALS3_CANAL		5	6.2	3.18	1.3e-07	578.301	3	0.64	ISINVDFERSNVDPK		T20150218-02_ITMSms2cid	30.31	26.8	1.9e-06		95390.9	CANAL	Agglutinin-like protein 3 (Fragment)
	[16]	Q59L12	ALS3_CANAL		5	6.2	3.18	1.3e-07	698.652	3	-2.2	GLNDWNYPVSSESFSYTK		T20150218-04_ITMSms2cid	36.237	26.3	1.3e-05		95390.9	CANAL	Agglutinin-like protein 3 (Fragment)
	[16]	Q59L12	ALS3_CANAL		5	6.2	3.18	1.3e-07	698.656	3	4	GLNDWNYPVSSESFSYTK		T20150218-03_ITMSms2cid	36.283	23.9	4.5e-05		95390.9	CANAL	Agglutinin-like protein 3 (Fragment)
	[16]	Q59L12	ALS3_CANAL		5	6.2	3.18	1.3e-07	352.711	2	9	APFTLR		T20150218-03_ITMSms2cid	25.8	17.3	5.5e-05		95390.9	CANAL	Agglutinin-like protein 3 (Fragment)
	[16]	Q59L12	ALS3_CANAL		5	6.2	3.18	1.3e-07	352.708	2	0.48	APFTLR		T20150218-02_ITMSms2cid	25.812	21.7	0.00013		95390.9	CANAL	Agglutinin-like protein 3 (Fragment)
	[16]	Q59L12	ALS3_CANAL		5	6.2	3.18	1.3e-07	352.71	2	6.2	APFTLR		T20150218-04_ITMSms2cid	25.818	21.9	0.00017		95390.9	CANAL	Agglutinin-like protein 3 (Fragment)
	[17]	Q59M78	Q59M78_CANAL		5	34.7	3.29	6.3e-08	695.006	3	1.5	YDKEAPSDAVPVFFQAIDA		T20150218-02_ITMSms2cid	42.326	31.1	6.3e-08		18301.6	CANAL	Hypothetical LDG family protein 8
	[17]	Q59M78	Q59M78_CANAL		5	34.7	3.29	6.3e-08	776.409	3	3.5	SVSAWHEGAGINYLLIAEPATK		T20150218-04_ITMSms2cid	36.457	33.1	8.5e-07		18301.6	CANAL	Hypothetical LDG family protein 8
	[17]	Q59M78	Q59M78_CANAL		5	34.7	3.29	6.3e-08	614.78	2	3.3	NIDDPYNYSK		T20150218-03_ITMSms2cid	25.556	31.7	1.1e-06		18301.6	CANAL	Hypothetical LDG family protein 8
	[17]	Q59M78	Q59M78_CANAL		5	34.7	3.29	6.3e-08	838.917	2	6.1	EAPSDAVPVFFQAIDA		T20150218-04_ITMSms2cid	47.243	25.9	1.1e-06		18301.6	CANAL	Hypothetical LDG family protein 8
	[17]	Q59M78	Q59M78_CANAL		5	34.7	3.29	6.3e-08	695.008	3	3.9	YDKEAPSDAVPVFFQAIDA		T20150218-04_ITMSms2cid	42.385	23.2	1.9e-06		18301.6	CANAL	Hypothetical LDG family protein 8
	[17]	Q59M78	Q59M78_CANAL		5	34.7	3.29	6.3e-08	423.23	2	0.41	DHYVLAK		T20150218-02_ITMSms2cid	21.528	24	0.00011		18301.6	CANAL	Hypothetical LDG family protein 8
	[18]	Q5A0X8	Q5A0X8_CANAL		6	41.5	2.57	3.3e-06	399.193	3	-0.35	CRGADVTNFR	Carbamidomethyl@1	T20150218-02_ITMSms2cid	21.99	27.7	3.3e-06		15078.4	CANAL	Potential cell surface antigen
	[18]	Q5A0X8	Q5A0X8_CANAL		6	41.5	2.57	3.3e-06	331.671	4	3.3	CRGADVTNFRK	Carbamidomethyl@1	T20150218-04_ITMSms2cid	20.749	30.1	5.1e-06		15078.4	CANAL	Potential cell surface antigen
	[18]	Q5A0X8	Q5A0X8_CANAL		6	41.5	2.57	3.3e-06	504.267	2	0.054	GADVTNFRK		T20150218-02_ITMSms2cid	23.975	28	6.3e-06		15078.4	CANAL	Potential cell surface antigen
	[18]	Q5A0X8	Q5A0X8_CANAL		6	41.5	2.57	3.3e-06	598.284	2	-2.6	CRGADVTNFR	Carbamidomethyl@1	T20150218-03_ITMSms2cid	10.703	17.4	6.8e-06		15078.4	CANAL	Potential cell surface antigen
	[18]	Q5A0X8	Q5A0X8_CANAL		6	41.5	2.57	3.3e-06	438.745	2	0.2	IYDQIPK		T20150218-03_ITMSms2cid	8.583	25.6	7.3e-06		15078.4	CANAL	Potential cell surface antigen
	[18]	Q5A0X8	Q5A0X8_CANAL		6	41.5	2.57	3.3e-06	504.267	2	0.054	GADVTNFRK		T20150218-04_ITMSms2cid	10.235	25.8	7.9e-06		15078.4	CANAL	Potential cell surface antigen
	[18]	Q5A0X8	Q5A0X8_CANAL		6	41.5	2.57	3.3e-06	331.672	4	6.6	CRGADVTNFRK	Carbamidomethyl@1	T20150218-03_ITMSms2cid	20.89	32.5	9.1e-06		15078.4	CANAL	Potential cell surface antigen
	[18]	Q5A0X8	Q5A0X8_CANAL		6	41.5	2.57	3.3e-06	504.266	2	-1.5	GADVTNFRK		T20150218-02_ITMSms2cid	7.182	25.8	9.3e-06		15078.4	CANAL	Potential cell surface antigen
	[18]	Q5A0X8	Q5A0X8_CANAL		6	41.5	2.57	3.3e-06	438.745	2	-0.71	IYDQIPK		T20150218-03_ITMSms2cid	10.143	20.7	9.5e-06		15078.4	CANAL	Potential cell surface antigen
	[18]	Q5A0X8	Q5A0X8_CANAL		6	41.5	2.57	3.3e-06	331.672	4	5.1	CRGADVTNFRK	Carbamidomethyl@1	T20150218-02_ITMSms2cid	20.839	30.3	9.8e-06		15078.4	CANAL	Potential cell surface antigen
	[18]	Q5A0X8	Q5A0X8_CANAL		6	41.5	2.57	3.3e-06	504.267	2	-0.14	GADVTNFRK		T20150218-03_ITMSms2cid	7.87	25.6	1.1e-05		15078.4	CANAL	Potential cell surface antigen
	[18]	Q5A0X8	Q5A0X8_CANAL		6	41.5	2.57	3.3e-06	438.745	2	1.3	IYDQIPK		T20150218-04_ITMSms2cid	6.539	20.8	1.1e-05		15078.4	CANAL	Potential cell surface antigen
	[18]	Q5A0X8	Q5A0X8_CANAL		6	41.5	2.57	3.3e-06	504.267	2	-1.1	GADVTNFRK		T20150218-03_ITMSms2cid	8.627	28.4	1.2e-05		15078.4	CANAL	Potential cell surface antigen
	[18]	Q5A0X8	Q5A0X8_CANAL		6	41.5	2.57	3.3e-06	636.999	3	0.7	TASINGFADRIYDQIPK		T20150218-02_ITMSms2cid	35.793	25	1.2e-05		15078.4	CANAL	Potential cell surface antigen
	[18]	Q5A0X8	Q5A0X8_CANAL		6	41.5	2.57	3.3e-06	441.892	3	2.1	CRGADVTNFRK	Carbamidomethyl@1	T20150218-04_ITMSms2cid	20.802	27.4	1.3e-05		15078.4	CANAL	Potential cell surface antigen
	[18]	Q5A0X8	Q5A0X8_CANAL		6	41.5	2.57	3.3e-06	504.267	2	-0.74	GADVTNFRK		T20150218-02_ITMSms2cid	11.054	29.2	1.4e-05		15078.4	CANAL	Potential cell surface antigen
	[18]	Q5A0X8	Q5A0X8_CANAL		6	41.5	2.57	3.3e-06	504.267	2	-0.34	GADVTNFRK		T20150218-03_ITMSms2cid	9.409	26.6	1.6e-05		15078.4	CANAL	Potential cell surface antigen
	[18]	Q5A0X8	Q5A0X8_CANAL		6	41.5	2.57	3.3e-06	438.745	2	1.3	IYDQIPK		T20150218-03_ITMSms2cid	9.349	20.9	1.6e-05		15078.4	CANAL	Potential cell surface antigen
	[18]	Q5A0X8	Q5A0X8_CANAL		6	41.5	2.57	3.3e-06	438.745	2	0.43	IYDQIPK		T20150218-02_ITMSms2cid	9.525	26.5	1.7e-05		15078.4	CANAL	Potential cell surface antigen
	[18]	Q5A0X8	Q5A0X8_CANAL		6	41.5	2.57	3.3e-06	438.745	2	-0.25	IYDQIPK		T20150218-02_ITMSms2cid	8.762	26.2	2.1e-05		15078.4	CANAL	Potential cell surface antigen
	[18]	Q5A0X8	Q5A0X8_CANAL		6	41.5	2.57	3.3e-06	504.266	2	-1.5	GADVTNFRK		T20150218-02_ITMSms2cid	10.272	28.1	2.1e-05		15078.4	CANAL	Potential cell surface antigen
	[18]	Q5A0X8	Q5A0X8_CANAL		6	41.5	2.57	3.3e-06	504.266	2	-1.7	GADVTNFRK		T20150218-02_ITMSms2cid	9.496	28.6	2.2e-05		15078.4	CANAL	Potential cell surface antigen
	[18]	Q5A0X8	Q5A0X8_CANAL		6	41.5	2.57	3.3e-06	438.745	2	1.3	IYDQIPK		T20150218-04_ITMSms2cid	10.405	20.6	2.3e-05		15078.4	CANAL	Potential cell surface antigen
	[18]	Q5A0X8	Q5A0X8_CANAL		6	41.5	2.57	3.3e-06	438.745	2	0.2	IYDQIPK		T20150218-04_ITMSms2cid	8.108	25.3	2.3e-05		15078.4	CANAL	Potential cell surface antigen
	[18]	Q5A0X8	Q5A0X8_CANAL		6	41.5	2.57	3.3e-06	438.745	2	0.66	IYDQIPK		T20150218-03_ITMSms2cid	7.809	21.3	2.4e-05		15078.4	CANAL	Potential cell surface antigen
	[18]	Q5A0X8	Q5A0X8_CANAL		6	41.5	2.57	3.3e-06	441.894	3	6.7	CRGADVTNFRK	Carbamidomethyl@1	T20150218-03_ITMSms2cid	20.933	25.6	2.5e-05		15078.4	CANAL	Potential cell surface antigen
	[18]	Q5A0X8	Q5A0X8_CANAL		6	41.5	2.57	3.3e-06	438.745	2	0.66	IYDQIPK		T20150218-02_ITMSms2cid	7.227	25	2.5e-05		15078.4	CANAL	Potential cell surface antigen
	[18]	Q5A0X8	Q5A0X8_CANAL		6	41.5	2.57	3.3e-06	438.745	2	-0.25	IYDQIPK		T20150218-04_ITMSms2cid	7.32	20.6	2.9e-05		15078.4	CANAL	Potential cell surface antigen
	[18]	Q5A0X8	Q5A0X8_CANAL		6	41.5	2.57	3.3e-06	441.89	3	-1.7	CRGADVTNFRK	Carbamidomethyl@1	T20150218-02_ITMSms2cid	8.843	24.6	3e-05		15078.4	CANAL	Potential cell surface antigen
	[18]	Q5A0X8	Q5A0X8_CANAL		6	41.5	2.57	3.3e-06	504.267	2	-0.74	GADVTNFRK		T20150218-02_ITMSms2cid	8.72	26	3e-05		15078.4	CANAL	Potential cell surface antigen
	[18]	Q5A0X8	Q5A0X8_CANAL		6	41.5	2.57	3.3e-06	438.747	2	3.9	IYDQIPK		T20150218-04_ITMSms2cid	25.121	25.6	3.1e-05		15078.4	CANAL	Potential cell surface antigen
	[18]	Q5A0X8	Q5A0X8_CANAL		6	41.5	2.57	3.3e-06	438.747	2	5.5	IYDQIPK		T20150218-04_ITMSms2cid	5.772	17.4	3.4e-05		15078.4	CANAL	Potential cell surface antigen
	[18]	Q5A0X8	Q5A0X8_CANAL		6	41.5	2.57	3.3e-06	438.745	2	0.66	IYDQIPK		T20150218-02_ITMSms2cid	7.983	24.9	3.4e-05		15078.4	CANAL	Potential cell surface antigen
	[18]	Q5A0X8	Q5A0X8_CANAL		6	41.5	2.57	3.3e-06	504.267	2	-0.14	GADVTNFRK		T20150218-03_ITMSms2cid	10.172	25.8	3.9e-05		15078.4	CANAL	Potential cell surface antigen
	[18]	Q5A0X8	Q5A0X8_CANAL		6	41.5	2.57	3.3e-06	438.747	2	4.3	IYDQIPK		T20150218-03_ITMSms2cid	25.198	25.2	4e-05		15078.4	CANAL	Potential cell surface antigen
	[18]	Q5A0X8	Q5A0X8_CANAL		6	41.5	2.57	3.3e-06	438.745	2	-0.025	IYDQIPK		T20150218-03_ITMSms2cid	1.183	21.7	4.3e-05		15078.4	CANAL	Potential cell surface antigen
	[18]	Q5A0X8	Q5A0X8_CANAL		6	41.5	2.57	3.3e-06	504.268	2	1	GADVTNFRK		T20150218-03_ITMSms2cid	21.374	19.9	4.5e-05		15078.4	CANAL	Potential cell surface antigen
	[18]	Q5A0X8	Q5A0X8_CANAL		6	41.5	2.57	3.3e-06	504.269	2	4.2	GADVTNFRK		T20150218-04_ITMSms2cid	6.588	21	4.6e-05		15078.4	CANAL	Potential cell surface antigen
	[18]	Q5A0X8	Q5A0X8_CANAL		6	41.5	2.57	3.3e-06	438.745	2	1.3	IYDQIPK		T20150218-04_ITMSms2cid	9.645	22.7	4.6e-05		15078.4	CANAL	Potential cell surface antigen
	[18]	Q5A0X8	Q5A0X8_CANAL		6	41.5	2.57	3.3e-06	438.744	2	-1.9	IYDQIPK		T20150218-02_ITMSms2cid	5.673	16	4.8e-05		15078.4	CANAL	Potential cell surface antigen
	[18]	Q5A0X8	Q5A0X8_CANAL		6	41.5	2.57	3.3e-06	438.745	2	0.2	IYDQIPK		T20150218-02_ITMSms2cid	6.448	22.3	4.8e-05		15078.4	CANAL	Potential cell surface antigen
	[18]	Q5A0X8	Q5A0X8_CANAL		6	41.5	2.57	3.3e-06	438.749	2	8.6	IYDQIPK		T20150218-04_ITMSms2cid	27.239	15.2	5.1e-05		15078.4	CANAL	Potential cell surface antigen
	[18]	Q5A0X8	Q5A0X8_CANAL		6	41.5	2.57	3.3e-06	504.267	2	-0.14	GADVTNFRK		T20150218-04_ITMSms2cid	9.471	25.6	5.2e-05		15078.4	CANAL	Potential cell surface antigen
	[18]	Q5A0X8	Q5A0X8_CANAL		6	41.5	2.57	3.3e-06	438.745	2	-0.48	IYDQIPK		T20150218-02_ITMSms2cid	10.301	24.4	5.3e-05		15078.4	CANAL	Potential cell surface antigen
	[18]	Q5A0X8	Q5A0X8_CANAL		6	41.5	2.57	3.3e-06	504.265	2	-4.9	GADVTNFRK		T20150218-03_ITMSms2cid	6.185	21.1	5.3e-05		15078.4	CANAL	Potential cell surface antigen
	[18]	Q5A0X8	Q5A0X8_CANAL		6	41.5	2.57	3.3e-06	504.268	2	1.4	GADVTNFRK		T20150218-04_ITMSms2cid	21.118	20.7	5.9e-05		15078.4	CANAL	Potential cell surface antigen
	[18]	Q5A0X8	Q5A0X8_CANAL		6	41.5	2.57	3.3e-06	438.745	2	1.1	IYDQIPK		T20150218-04_ITMSms2cid	11.176	18	7.3e-05		15078.4	CANAL	Potential cell surface antigen
	[18]	Q5A0X8	Q5A0X8_CANAL		6	41.5	2.57	3.3e-06	504.267	2	0.85	GADVTNFRK		T20150218-02_ITMSms2cid	6.418	22.4	8.1e-05		15078.4	CANAL	Potential cell surface antigen
	[18]	Q5A0X8	Q5A0X8_CANAL		6	41.5	2.57	3.3e-06	438.745	2	1.3	IYDQIPK		T20150218-04_ITMSms2cid	8.881	24.9	8.2e-05		15078.4	CANAL	Potential cell surface antigen
	[18]	Q5A0X8	Q5A0X8_CANAL		6	41.5	2.57	3.3e-06	504.267	2	0.054	GADVTNFRK		T20150218-02_ITMSms2cid	5.623	20.4	8.3e-05		15078.4	CANAL	Potential cell surface antigen
	[18]	Q5A0X8	Q5A0X8_CANAL		6	41.5	2.57	3.3e-06	438.748	2	7	IYDQIPK		T20150218-03_ITMSms2cid	26.102	20.9	8.7e-05		15078.4	CANAL	Potential cell surface antigen
	[18]	Q5A0X8	Q5A0X8_CANAL		6	41.5	2.57	3.3e-06	504.267	2	0.054	GADVTNFRK		T20150218-03_ITMSms2cid	7.096	20.1	8.9e-05		15078.4	CANAL	Potential cell surface antigen
	[18]	Q5A0X8	Q5A0X8_CANAL		6	41.5	2.57	3.3e-06	438.745	2	1.1	IYDQIPK		T20150218-03_ITMSms2cid	6.296	15.6	9.9e-05		15078.4	CANAL	Potential cell surface antigen
	[18]	Q5A0X8	Q5A0X8_CANAL		6	41.5	2.57	3.3e-06	504.267	2	-0.94	GADVTNFRK		T20150218-02_ITMSms2cid	7.953	22.8	0.00012		15078.4	CANAL	Potential cell surface antigen
	[18]	Q5A0X8	Q5A0X8_CANAL		6	41.5	2.57	3.3e-06	504.268	2	1.8	GADVTNFRK		T20150218-02_ITMSms2cid	21.305	15.8	0.00015		15078.4	CANAL	Potential cell surface antigen
	[18]	Q5A0X8	Q5A0X8_CANAL		6	41.5	2.57	3.3e-06	438.745	2	0.66	IYDQIPK		T20150218-03_ITMSms2cid	7.05	18.5	0.00019		15078.4	CANAL	Potential cell surface antigen
	[18]	Q5A0X8	Q5A0X8_CANAL		6	41.5	2.57	3.3e-06	441.891	3	-1	CRGADVTNFRK	Carbamidomethyl@1	T20150218-02_ITMSms2cid	23.783	17.8	0.0002		15078.4	CANAL	Potential cell surface antigen
	[18]	Q5A0X8	Q5A0X8_CANAL		6	41.5	2.57	3.3e-06	441.893	3	4.2	CRGADVTNFRK	Carbamidomethyl@1	T20150218-02_ITMSms2cid	20.803	19.6	0.00025		15078.4	CANAL	Potential cell surface antigen
	[18]	Q5A0X8	Q5A0X8_CANAL		6	41.5	2.57	3.3e-06	441.89	3	-1.5	CRGADVTNFRK	Carbamidomethyl@1	T20150218-02_ITMSms2cid	9.627	21.4	0.00027		15078.4	CANAL	Potential cell surface antigen
	[18]	Q5A0X8	Q5A0X8_CANAL		6	41.5	2.57	3.3e-06	336.514	3	2.1	GADVTNFRK		T20150218-04_ITMSms2cid	21.139	19.4	0.00027		15078.4	CANAL	Potential cell surface antigen
	[18]	Q5A0X8	Q5A0X8_CANAL		6	41.5	2.57	3.3e-06	504.269	2	3	GADVTNFRK		T20150218-02_ITMSms2cid	4.854	20	0.00028		15078.4	CANAL	Potential cell surface antigen
	[18]	Q5A0X8	Q5A0X8_CANAL		6	41.5	2.57	3.3e-06	598.286	2	1.1	CRGADVTNFR	Carbamidomethyl@1	T20150218-03_ITMSms2cid	9.871	15.1	0.0004		15078.4	CANAL	Potential cell surface antigen
	[18]	Q5A0X8	Q5A0X8_CANAL		6	41.5	2.57	3.3e-06	336.515	3	4.1	GADVTNFRK		T20150218-02_ITMSms2cid	21.255	17.5	0.00043		15078.4	CANAL	Potential cell surface antigen
	[18]	Q5A0X8	Q5A0X8_CANAL		6	41.5	2.57	3.3e-06	441.89	3	-3.3	CRGADVTNFRK	Carbamidomethyl@1	T20150218-02_ITMSms2cid	8.012	18.5	0.0011		15078.4	CANAL	Potential cell surface antigen
	[18]	Q5A0X8	Q5A0X8_CANAL		6	41.5	2.57	3.3e-06	441.891	3	-0.14	CRGADVTNFRK	Carbamidomethyl@1	T20150218-03_ITMSms2cid	10.083	16.9	0.0013		15078.4	CANAL	Potential cell surface antigen
	[18]	Q5A0X8	Q5A0X8_CANAL		6	41.5	2.57	3.3e-06	504.266	2	-2.1	GADVTNFRK		T20150218-04_ITMSms2cid	5.821	15.4	0.0014		15078.4	CANAL	Potential cell surface antigen
	[18]	Q5A0X8	Q5A0X8_CANAL		6	41.5	2.57	3.3e-06	331.67	4	-0.044	CRGADVTNFRK	Carbamidomethyl@1	T20150218-03_ITMSms2cid	6.955	20.1	0.0019		15078.4	CANAL	Potential cell surface antigen
	[18]	Q5A0X8	Q5A0X8_CANAL		6	41.5	2.57	3.3e-06	441.891	3	-0.59	CRGADVTNFRK	Carbamidomethyl@1	T20150218-02_ITMSms2cid	10.391	17.4	0.0021		15078.4	CANAL	Potential cell surface antigen
	[18]	Q5A0X8	Q5A0X8_CANAL		6	41.5	2.57	3.3e-06	909.409	4	2.4	QSTSSTPCPYWDTGCLCVIPNFTGAVGNCVASK	Carbamidomethyl@8;Carbamidomethyl@15;Carbamidomethyl@17;Carbamidomethyl@29	T20150218-02_ITMSms2cid	41.973	18.5	0.0048		15078.4	CANAL	Potential cell surface antigen
	[19]	Q5AMT2	Q5AMT2_CANAL		4	14	4.32	1.1e-08	759.339	3	0.18	NDDGTCKDVSTFEGDLDFLK	Carbamidomethyl@6	T20150218-02_ITMSms2cid	37.885	40.5	1.1e-08		33655.8	CANAL	Potential glycosyl hydrolase
	[19]	Q5AMT2	Q5AMT2_CANAL		4	14	4.32	1.1e-08	523.737	2	5.9	YSIDCKFN	Carbamidomethyl@5	T20150218-04_ITMSms2cid	26.302	18.1	5.8e-06		33655.8	CANAL	Potential glycosyl hydrolase
	[19]	Q5AMT2	Q5AMT2_CANAL		4	14	4.32	1.1e-08	529.319	2	6.2	INDIKDLVK		T20150218-03_ITMSms2cid	26.17	25.9	7.6e-06		33655.8	CANAL	Potential glycosyl hydrolase
	[19]	Q5AMT2	Q5AMT2_CANAL		4	14	4.32	1.1e-08	523.737	2	5.1	YSIDCKFN	Carbamidomethyl@5	T20150218-03_ITMSms2cid	26.455	15.7	5.5e-05		33655.8	CANAL	Potential glycosyl hydrolase
	[19]	Q5AMT2	Q5AMT2_CANAL		4	14	4.32	1.1e-08	345.192	2	0.9	GICALR	Carbamidomethyl@3	T20150218-02_ITMSms2cid	22.932	18.6	0.0012		33655.8	CANAL	Potential glycosyl hydrolase
	[19]	Q5AMT2	Q5AMT2_CANAL		4	14	4.32	1.1e-08	345.192	2	0.61	GICALR	Carbamidomethyl@3	T20150218-03_ITMSms2cid	23.201	18.4	0.0015		33655.8	CANAL	Potential glycosyl hydrolase
	[20]	O74254	AMYG_CANAL		3	5.7	4.95	2.4e-09	796.892	2	2.8	WMQLASFFPFYR		T20150218-04_ITMSms2cid	46.618	44.3	2.4e-09		105676	CANAL	Glucoamylase 1
	[20]	O74254	AMYG_CANAL		3	5.7	4.95	2.4e-09	796.891	2	1.3	WMQLASFFPFYR		T20150218-03_ITMSms2cid	46.618	39.7	9e-09		105676	CANAL	Glucoamylase 1
	[20]	O74254	AMYG_CANAL		3	5.7	4.95	2.4e-09	711.9	4	1.4	LNVHIEPTDLTDVFVLPEELVVKPK		T20150218-02_ITMSms2cid	43.362	43	4.4e-07		105676	CANAL	Glucoamylase 1
	[20]	O74254	AMYG_CANAL		3	5.7	4.95	2.4e-09	672.658	3	-0.55	WGYDTVESLETVVENFK		T20150218-02_ITMSms2cid	47.141	18.9	0.00027		105676	CANAL	Glucoamylase 1
	[21]	P82610	METE_CANAL		3	7.3	3.93	6.8e-07	579.34	2	0.55	GMLTGPVTILR		T20150218-02_ITMSms2cid	34.48	35.3	6.8e-07		85702.3	CANAL	5-methyltetrahydropteroyltriglutamate--homocysteine methyltransferase
	[21]	P82610	METE_CANAL		3	7.3	3.93	6.8e-07	839.449	4	4	FKEAYDALVGADVPELILTTYFGDVRPNLK		T20150218-03_ITMSms2cid	46.726	43.5	7.9e-07		85702.3	CANAL	5-methyltetrahydropteroyltriglutamate--homocysteine methyltransferase
	[21]	P82610	METE_CANAL		3	7.3	3.93	6.8e-07	839.444	4	-2.3	FKEAYDALVGADVPELILTTYFGDVRPNLK		T20150218-02_ITMSms2cid	46.526	39.8	2e-06		85702.3	CANAL	5-methyltetrahydropteroyltriglutamate--homocysteine methyltransferase
	[21]	P82610	METE_CANAL		3	7.3	3.93	6.8e-07	424.756	4	6.9	YVRPPIIVGDVSRPK		T20150218-04_ITMSms2cid	26.664	25.6	1.9e-05		85702.3	CANAL	5-methyltetrahydropteroyltriglutamate--homocysteine methyltransferase
	[22]	Q5ALT5	Q5ALT5_CANAL		4	4.5	3.04	2.7e-07	476.757	2	6.9	AGAIGNFFR		T20150218-04_ITMSms2cid	30.969	33	2.7e-07		141087	CANAL	Potential cell surface flocculin
	[22]	Q5ALT5	Q5ALT5_CANAL		4	4.5	3.04	2.7e-07	915.144	3	3	SALNYPFVVENSISSAQIFQYLPR		T20150218-04_ITMSms2cid	47.392	30.3	3.7e-07		141087	CANAL	Potential cell surface flocculin
	[22]	Q5ALT5	Q5ALT5_CANAL		4	4.5	3.04	2.7e-07	476.757	2	6.3	AGAIGNFFR		T20150218-03_ITMSms2cid	31.055	32.9	6.7e-07		141087	CANAL	Potential cell surface flocculin
	[22]	Q5ALT5	Q5ALT5_CANAL		4	4.5	3.04	2.7e-07	451.755	2	-3.2	SLQNVSVR		T20150218-03_ITMSms2cid	23.412	25.7	3.7e-06		141087	CANAL	Potential cell surface flocculin
	[22]	Q5ALT5	Q5ALT5_CANAL		4	4.5	3.04	2.7e-07	451.756	2	-0.76	SLQNVSVR		T20150218-04_ITMSms2cid	23.192	20	2.1e-05		141087	CANAL	Potential cell surface flocculin
	[22]	Q5ALT5	Q5ALT5_CANAL		4	4.5	3.04	2.7e-07	840.113	3	5.5	LIPYTASNIDYTITVAEVYFPK		T20150218-04_ITMSms2cid	46.556	19.6	9.6e-05		141087	CANAL	Potential cell surface flocculin
	[23]	P29717	EXG_CANAL		3	15.5	3.96	8.9e-08	596.28	3	0.6	GGGHNVAWDYDNNVIR		T20150218-02_ITMSms2cid	27.901	34.7	8.9e-08		50038.2	CANAL	Glucan 1,3-beta-glucosidase
	[23]	P29717	EXG_CANAL		3	15.5	3.96	8.9e-08	596.283	3	5.3	GGGHNVAWDYDNNVIR		T20150218-03_ITMSms2cid	28.046	33.8	2.2e-07		50038.2	CANAL	Glucan 1,3-beta-glucosidase
	[23]	P29717	EXG_CANAL		3	15.5	3.96	8.9e-08	1007.47	4	2.7	TENAPEWSFQTLTYNGLFPQPVTDRQFPNQCGFH	Carbamidomethyl@31	T20150218-02_ITMSms2cid	42.959	40.4	4.3e-07		50038.2	CANAL	Glucan 1,3-beta-glucosidase
	[23]	P29717	EXG_CANAL		3	15.5	3.96	8.9e-08	532.759	4	5.5	NINDHISVACNWGWDAKK	Carbamidomethyl@10	T20150218-03_ITMSms2cid	30.207	20.4	0.00098		50038.2	CANAL	Glucan 1,3-beta-glucosidase
	[24]	Q5ABD3	Q5ABD3_CANAL		3	6.5	3.4	6.8e-08	670.998	3	2.5	QVGSVNFFDNDFLHMLK		T20150218-04_ITMSms2cid	42.174	30.6	6.8e-08		82270.8	CANAL	Potential acid sphingomyelin phosphodiesterase
	[24]	Q5ABD3	Q5ABD3_CANAL		3	6.5	3.4	6.8e-08	744.419	3	4.5	SLIEEYPDKSHLVSLLLFK		T20150218-02_ITMSms2cid	39.372	31.9	9.2e-08		82270.8	CANAL	Potential acid sphingomyelin phosphodiesterase
	[24]	Q5ABD3	Q5ABD3_CANAL		3	6.5	3.4	6.8e-08	787.877	4	0.91	FNDNFDSGIKQVGSVNFFDNDFLHMLK		T20150218-02_ITMSms2cid	43.028	34.4	1.3e-06		82270.8	CANAL	Potential acid sphingomyelin phosphodiesterase
	[24]	Q5ABD3	Q5ABD3_CANAL		3	6.5	3.4	6.8e-08	558.566	4	4.8	SLIEEYPDKSHLVSLLLFK		T20150218-04_ITMSms2cid	39.452	18.9	0.00052		82270.8	CANAL	Potential acid sphingomyelin phosphodiesterase
	[25]	Q9Y7F0	TSA1_CANAL		2	12.8	5.17	3.3e-09	781.907	2	0.68	DYGVLIEEEGVALR		T20150218-02_ITMSms2cid	38.1	47.1	3.3e-09		21860.1	CANAL	Peroxiredoxin TSA1
	[25]	Q9Y7F0	TSA1_CANAL		2	12.8	5.17	3.3e-09	613.353	2	6.5	QITINDLPVGR		T20150218-03_ITMSms2cid	32.033	34.8	2.4e-07		21860.1	CANAL	Peroxiredoxin TSA1
	[25]	Q9Y7F0	TSA1_CANAL		2	12.8	5.17	3.3e-09	613.352	2	5.1	QITINDLPVGR		T20150218-04_ITMSms2cid	32.066	27.3	6.6e-07		21860.1	CANAL	Peroxiredoxin TSA1
	[26]	Q5A5F2	Q5A5F2_CANAL		3	7.7	3.22	1.5e-07	520.636	3	2.3	GKLNIVGLDASLFGR		T20150218-02_ITMSms2cid	36.674	33.9	1.5e-07		63036.6	CANAL	Likely protein disulfide isomerase
	[26]	Q5A5F2	Q5A5F2_CANAL		3	7.7	3.22	1.5e-07	580.99	3	-1.3	FVADYFADKLTPIIK		T20150218-02_ITMSms2cid	37.998	22.1	7.5e-07		63036.6	CANAL	Likely protein disulfide isomerase
	[26]	Q5A5F2	Q5A5F2_CANAL		3	7.7	3.22	1.5e-07	490.943	3	5.7	TGIREPIVFEGPR		T20150218-03_ITMSms2cid	29.128	26	1.7e-06		63036.6	CANAL	Likely protein disulfide isomerase
	[26]	Q5A5F2	Q5A5F2_CANAL		3	7.7	3.22	1.5e-07	580.992	3	2.3	FVADYFADKLTPIIK		T20150218-03_ITMSms2cid	38.068	17.6	2.7e-05		63036.6	CANAL	Likely protein disulfide isomerase
	[26]	Q5A5F2	Q5A5F2_CANAL		3	7.7	3.22	1.5e-07	580.992	3	2.3	FVADYFADKLTPIIK		T20150218-04_ITMSms2cid	38.198	16	0.00014		63036.6	CANAL	Likely protein disulfide isomerase
	[27]	Q5A2Z0	Q5A2Z0_CANAL		2	14.8	4.29	1.5e-07	729.874	4	-1.1	WLDGAHVVFGEVLDGKDVVDYIENVK		T20150218-02_ITMSms2cid	43.845	44.6	1.5e-07		25357.8	CANAL	Putative uncharacterized protein CPR51
	[27]	Q5A2Z0	Q5A2Z0_CANAL		2	14.8	4.29	1.5e-07	396.208	2	1.4	LSMANAGK		T20150218-04_ITMSms2cid	21.327	17.7	9.7e-05		25357.8	CANAL	Putative uncharacterized protein CPR51
	[28]	Q59NY2	Q59NY2_CANAL		2	6	3.82	2.2e-08	1075.58	2	3.6	NFLTVDSILEQIDIMALSK		T20150218-03_ITMSms2cid	51.919	36.7	2.2e-08		63406.3	CANAL	Beta-hexosaminidase
	[28]	Q59NY2	Q59NY2_CANAL		2	6	3.82	2.2e-08	586.944	3	-2.6	WHPFPIDDFNTANGK		T20150218-02_ITMSms2cid	33.295	32.1	1.5e-07		63406.3	CANAL	Beta-hexosaminidase
	[29]	Q59UP6	Q59UP6_CANAL		2	5.6	3.83	2.7e-08	618.799	2	-1.9	IYDQLPECAK	Carbamidomethyl@8	T20150218-02_ITMSms2cid	26.022	37.1	2.7e-08		25163.1	CANAL	Potential cell surface antigen
	[29]	Q59UP6	Q59UP6_CANAL		2	5.6	3.83	2.7e-08	584.948	3	0.13	IYDQLPECAKECVK	Carbamidomethyl@8;Carbamidomethyl@12	T20150218-02_ITMSms2cid	25.757	27.4	1e-06		25163.1	CANAL	Potential cell surface antigen
	[29]	Q59UP6	Q59UP6_CANAL		2	5.6	3.83	2.7e-08	584.952	3	5.9	IYDQLPECAKECVK	Carbamidomethyl@8;Carbamidomethyl@12	T20150218-03_ITMSms2cid	25.884	25.8	1.7e-06		25163.1	CANAL	Potential cell surface antigen
	[29]	Q59UP6	Q59UP6_CANAL		2	5.6	3.83	2.7e-08	618.803	2	4.1	IYDQLPECAK	Carbamidomethyl@8	T20150218-03_ITMSms2cid	26.155	29	3.6e-06		25163.1	CANAL	Potential cell surface antigen
	[29]	Q59UP6	Q59UP6_CANAL		2	5.6	3.83	2.7e-08	584.951	3	4.8	IYDQLPECAKECVK	Carbamidomethyl@8;Carbamidomethyl@12	T20150218-04_ITMSms2cid	25.766	26.4	3.9e-06		25163.1	CANAL	Potential cell surface antigen
	[30]	Q59Y31	Q59Y31_CANAL		3	5.6	2.78	1.7e-07	630.673	3	7.8	NLYGAGAVPFFQVHLEK		T20150218-03_ITMSms2cid	37.195	29.7	1.7e-07		54278.5	CANAL	Potential yeast form cell wall protein
	[30]	Q59Y31	Q59Y31_CANAL		3	5.6	2.78	1.7e-07	630.669	3	0.21	NLYGAGAVPFFQVHLEK		T20150218-04_ITMSms2cid	37.193	28.3	3.1e-06		54278.5	CANAL	Potential yeast form cell wall protein
	[30]	Q59Y31	Q59Y31_CANAL		3	5.6	2.78	1.7e-07	391.196	2	1.1	YNTDIR		T20150218-03_ITMSms2cid	21.634	21.2	2.9e-05		54278.5	CANAL	Potential yeast form cell wall protein
	[30]	Q59Y31	Q59Y31_CANAL		3	5.6	2.78	1.7e-07	391.197	2	2.9	YNTDIR		T20150218-04_ITMSms2cid	21.513	19.6	3.9e-05		54278.5	CANAL	Potential yeast form cell wall protein
	[30]	Q59Y31	Q59Y31_CANAL		3	5.6	2.78	1.7e-07	384.74	2	0.62	VINVPAR		T20150218-03_ITMSms2cid	24.014	15.9	6.9e-05		54278.5	CANAL	Potential yeast form cell wall protein
	[30]	Q59Y31	Q59Y31_CANAL		3	5.6	2.78	1.7e-07	391.196	2	0.29	YNTDIR		T20150218-02_ITMSms2cid	21.542	15.3	0.00019		54278.5	CANAL	Potential yeast form cell wall protein
	[33]	Q5A8I8	Q5A8I8_CANAL		1	4.6	5.44	3e-11	934.918	2	0.034	QQSCGGTDDVSSQSATLK	Carbamidomethyl@4	T20150218-03_ITMSms2cid	23.954	42	3e-11		36945.1	CANAL	Putative uncharacterized protein
	[33]	Q5A8I8	Q5A8I8_CANAL		1	4.6	5.44	3e-11	934.918	2	0.034	QQSCGGTDDVSSQSATLK	Carbamidomethyl@4	T20150218-02_ITMSms2cid	23.377	37.6	1.3e-10		36945.1	CANAL	Putative uncharacterized protein
	[34]	P22011	PPIA_CANAL		4	19.8	1.68	2.4e-06	558.32	2	1.1	KIVIEESGQL		T20150218-02_ITMSms2cid	27.916	23	2.4e-06		17575.1	CANAL	Peptidyl-prolyl cis-trans isomerase
	[34]	P22011	PPIA_CANAL		4	19.8	1.68	2.4e-06	474.758	2	5.7	LYDDVVPK		T20150218-04_ITMSms2cid	26.418	18.5	1.1e-05		17575.1	CANAL	Peptidyl-prolyl cis-trans isomerase
	[34]	P22011	PPIA_CANAL		4	19.8	1.68	2.4e-06	485.238	2	0.93	FADENFVK		T20150218-02_ITMSms2cid	26.22	18.7	1.6e-05		17575.1	CANAL	Peptidyl-prolyl cis-trans isomerase
	[34]	P22011	PPIA_CANAL		4	19.8	1.68	2.4e-06	358.696	2	1.2	GSIFHR		T20150218-04_ITMSms2cid	21.272	16.8	0.00026		17575.1	CANAL	Peptidyl-prolyl cis-trans isomerase
	[35]	P40954	CHI3_CANAL		1	6.5	5.03	2.8e-09	1407.67	3	4.4	NLATNDRPFYDAVLDGFDFDIENNWSTGYPALATELR		T20150218-02_ITMSms2cid	48.75	34.7	2.8e-09		60061.2	CANAL	Chitinase 3
	[35]	P40954	CHI3_CANAL		1	6.5	5.03	2.8e-09	1056.01	4	7.6	NLATNDRPFYDAVLDGFDFDIENNWSTGYPALATELR		T20150218-02_ITMSms2cid	48.812	45.4	5e-08		60061.2	CANAL	Chitinase 3
	[36]	Q59SC4	Q59SC4_CANAL		2	8.3	2.37	1.2e-06	540.779	2	9.5	LSVIEFVNC	Carbamidomethyl@9	T20150218-03_ITMSms2cid	39.989	18.2	1.2e-06		40620.8	CANAL	Putative uncharacterized protein PIR1
	[36]	Q59SC4	Q59SC4_CANAL		2	8.3	2.37	1.2e-06	526.448	5	-1.6	ACSSANNLEMTLHDSVLKDTHER	Carbamidomethyl@2	T20150218-02_ITMSms2cid	28.969	28.9	8.2e-06		40620.8	CANAL	Putative uncharacterized protein PIR1
	[36]	Q59SC4	Q59SC4_CANAL		2	8.3	2.37	1.2e-06	540.773	2	-0.82	LSVIEFVNC	Carbamidomethyl@9	T20150218-02_ITMSms2cid	39.963	16	1.1e-05		40620.8	CANAL	Putative uncharacterized protein PIR1
	[37]	Q5AKU5	Q5AKU5_CANAL		2	8.6	2.76	2.8e-08	687.375	2	0.71	TYLSLIPNPNNK		T20150218-02_ITMSms2cid	33.533	26.5	2.8e-08		39381.3	CANAL	Putative uncharacterized protein UTH1
	[37]	Q5AKU5	Q5AKU5_CANAL		2	8.6	2.76	2.8e-08	687.378	2	4.9	TYLSLIPNPNNK		T20150218-03_ITMSms2cid	33.504	23	6.4e-07		39381.3	CANAL	Putative uncharacterized protein UTH1
	[37]	Q5AKU5	Q5AKU5_CANAL		2	8.6	2.76	2.8e-08	689.007	3	8.1	TDYPGSENMNIPTLLSAGGK		T20150218-03_ITMSms2cid	37.35	21.2	7.6e-05		39381.3	CANAL	Putative uncharacterized protein UTH1
	[38]	Q5AF30	Q5AF30_CANAL		2	15.4	2.35	8.1e-07	703.977	3	2.6	GIGFSGTYMDVTNMDESTGK		T20150218-02_ITMSms2cid	35.825	27.6	8.1e-07		29766.4	CANAL	Putative uncharacterized protein (Fragment)
	[38]	Q5AF30	Q5AF30_CANAL		2	15.4	2.35	8.1e-07	701.078	4	2.9	CTQQSYSFSGNLSPLDEELSVHFR	Carbamidomethyl@1	T20150218-04_ITMSms2cid	38.181	27.9	5.1e-05		29766.4	CANAL	Putative uncharacterized protein (Fragment)
	[39]	Q9P8W1	LIP4_CANAL		2	6.8	1.85	2.2e-05	586.61	4	-0.034	IPILIYHGAIDQIVPIVNVKK		T20150218-02_ITMSms2cid	38.213	28.4	2.2e-05		49555.1	CANAL	Lipase 4
	[39]	Q9P8W1	LIP4_CANAL		2	6.8	1.85	2.2e-05	515.292	2	7	AAVGDILQSR		T20150218-03_ITMSms2cid	27.704	17.5	2.5e-05		49555.1	CANAL	Lipase 4
	[39]	Q9P8W1	LIP4_CANAL		2	6.8	1.85	2.2e-05	586.611	4	2	IPILIYHGAIDQIVPIVNVKK		T20150218-04_ITMSms2cid	38.275	26.3	5.9e-05		49555.1	CANAL	Lipase 4
	[40]	P43076	PHR1_CANAL		2	6.2	1.93	5.4e-06	794.085	3	0.79	IFSDAGIYIVADLSEPTVSINR		T20150218-02_ITMSms2cid	44.071	26.9	5.4e-06		59515.5	CANAL	pH-responsive protein 1
	[40]	P43076	PHR1_CANAL		2	6.2	1.93	5.4e-06	521.263	3	-1	NNPEWNLDLYKR		T20150218-02_ITMSms2cid	30.173	21.3	2.4e-05		59515.5	CANAL	pH-responsive protein 1
	[41]	Q5AFA2	Q5AFA2_CANAL		2	5.1	2.42	3.8e-07	567.778	2	6.7	SNFYIMFGR		T20150218-03_ITMSms2cid	35.674	27.4	3.8e-07		46733.2	CANAL	Potential cell wall glycosidase
	[41]	Q5AFA2	Q5AFA2_CANAL		2	5.1	2.42	3.8e-07	397.96	4	3.7	FDNGLGPHFESLKK		T20150218-04_ITMSms2cid	26.126	20.3	0.0008		46733.2	CANAL	Potential cell wall glycosidase
	[42]	Q5AKC7	Q5AKC7_CANAL		2	4.6	1.82	1.1e-05	554.304	3	6.6	SADTIRSDIQLINSK		T20150218-03_ITMSms2cid	29.456	27	1.1e-05		34564.2	CANAL	Potential cell wall glucanase (Fragment)
	[42]	Q5AKC7	Q5AKC7_CANAL		2	4.6	1.82	1.1e-05	554.301	3	0.31	SADTIRSDIQLINSK		T20150218-02_ITMSms2cid	29.341	22.7	2.7e-05		34564.2	CANAL	Potential cell wall glucanase (Fragment)
	[42]	Q5AKC7	Q5AKC7_CANAL		2	4.6	1.82	1.1e-05	509.284	2	3.4	SDIQLINSK		T20150218-04_ITMSms2cid	25.792	19.1	4e-05		34564.2	CANAL	Potential cell wall glucanase (Fragment)
	[42]	Q5AKC7	Q5AKC7_CANAL		2	4.6	1.82	1.1e-05	339.862	3	14	SDIQLINSK		T20150218-04_ITMSms2cid	22.288	15.9	0.0013		34564.2	CANAL	Potential cell wall glucanase (Fragment)
	[43]	Q59ZZ5	Q59ZZ5_CANAL		3	8.6	1.25	6.5e-05	590.277	2	-3	HMPDYELFK		T20150218-02_ITMSms2cid	29.143	18.1	6.5e-05		44178.8	CANAL	Citrate synthase
	[43]	Q59ZZ5	Q59ZZ5_CANAL		3	8.6	1.25	6.5e-05	680.047	3	-2.7	GIKGLVWEGSVLDPIEGIR		T20150218-02_ITMSms2cid	39.548	24.2	0.00011		44178.8	CANAL	Citrate synthase
	[43]	Q59ZZ5	Q59ZZ5_CANAL		3	8.6	1.25	6.5e-05	382.732	2	1.1	YIELVK		T20150218-02_ITMSms2cid	26.303	16.6	0.00037		44178.8	CANAL	Citrate synthase
	[43]	Q59ZZ5	Q59ZZ5_CANAL		3	8.6	1.25	6.5e-05	382.734	2	7.4	YIELVK		T20150218-03_ITMSms2cid	26.43	17.5	0.00072		44178.8	CANAL	Citrate synthase
	[43]	Q59ZZ5	Q59ZZ5_CANAL		3	8.6	1.25	6.5e-05	382.733	2	5	YIELVK		T20150218-04_ITMSms2cid	26.246	17.6	0.00081		44178.8	CANAL	Citrate synthase
	[45]	P83780	G6PI_CANAL		1	1.5	2.09	8.6e-06	464.772	2	-0.2	AVYHVALR		T20150218-04_ITMSms2cid	24.524	29.3	8.6e-06		61186.8	CANAL	Glucose-6-phosphate isomerase

## Sheet: (B) Proteomics Quantification
			C. albicans Planktonic (SN425 strain)				C. albicans Biofilm (SN425 strain)
	Accession #	Peptide		log2(Peak Area)				log2(Peak Area)			Precursor
			Replicate 1	Replicate 2	Replicate 3		Replicate 1	Replicate 2	Replicate 3		P-value				Accession #	log2(Biofilm/Planktonic)	[-log10(P-value)]
	Q59XS9	GITYSPYSDNGGCK	26.4383	26.269	26.3694		27.1461	25.7999	26.6225		0.699397				Q59XS9	0.611368	1.4671
	Q59XS9	GITYSPYSDNGGCKSESQIASEIAQLSGFDVIR	19.8884	19.9644	19.9939		20.3093	21.6093	22.0069		0.0571386				Q59NP5	0.764218	1.24442
	Q59XS9	SESQIASEIAQLSGFDVIR	28.4547	28.0935	28.5488		28.935	28.5957	29.0411		0.0635903				P87020	0.150489	0.0723214
	Q59XS9	LYGVDCSQVEAVLK	30.7378	30.5877	30.37		30.9477	31.0314	31.3301		0.0270073				Q5A799	0.559854	0.581742
	Q59XS9	AKTSSQKIFAGIFDVSSITSGIESLAEAVK	24.095	23.4875	21.2143		22.0946	23.9563	23.7644		0.76423			Sap5	P43094	3.12473	3.42752
	Q59XS9	TSSQKIFAGIFDVSSITSGIESLAEAVK	26.6263	26.1324	23.8068		24.6531	26.529	26.6971		0.708035				Q5AJA4	0.839466	1.29202
	Q59XS9	IFAGIFDVSSITSGIESLAEAVK	29.0848	29.2964	29.7252		29.9479	29.9952	30.6727		0.0496213				Q5AEL7	0.0597057	0.027406
	Q59XS9	SCGSWDDIYTVSIGNELVNAGSATPSQIK	29.2517	29.1047	29.2095		29.2609	29.5529	29.8929		0.112841				Q5AAV8	0.740509	1.48903
	Q59XS9	AYVEEGRK	23.8676	23.9945	24.4766		24.4438	25.9168	25.9221		0.0667084			Sap6	Q5AC08	5.32848	4.0399
	Q59XS9	AYVEEGR	22.051	22.0502	22.714		22.5883	24.899	24.3587		0.0837792				P30575	-0.996543	1.86679
	Q59XS9	VWTACGGKK	24.9267	25.5185	25.6408		26.0993	27.3128	27.4364		0.0297686				Q5ACR4	0.970946	1.41869
	Q59XS9	VWTACGGK	21.5997	21.825	22.774		22.8273	23.9777	23.9123		0.0438459				P43076	1.00889	1.49556
	Q59XS9	KNVLITETGWPSRGDSNGVAVPSK	23.8145	23.6618	24.134		24.3127	24.893	25.0788		0.0296872				Q5AL03	0.130165	0.194138
	Q59XS9	GDSNGVAVPSK	21.8361	21.7302	22.8841		22.7583	23.08	23.493		0.0868623				P46273	-0.561756	0.937335
	Q59XS9	SNQQAAISSIK	29.5272	29.1297	29.2891		29.5031	29.9893	30.3575		0.0807607				Q59L12	0.474964	0.666862
	Q59XS9	SSCGASAILFTAFNDLWKADGPYNAEK	27.8042	27.2244	26.8065		27.3397	27.907	28.3795		0.225654				Q07730	-0.803731	1.62171
	Q59XS9	SSCGASAILFTAFNDLWK	31.3438	31.1886	31.3782		31.6903	31.7458	32.1555		0.0238092				O74254	0.885021	1.44609
	Q59XS9	SSCGASAILFTAFNDLWKADGPYNAEKYWGIYSN	28.6527	28.1444	26.3982		27.2987	28.7855	29.6726		0.429527				Q5A0X8	-1.78284	1.67032
	Q59XS9	ADGPYNAEK	21.8031	22.2406	24.0625		23.4118	24.6585	24.3476		0.141771			Kex2	Q5APK9	1.48466	2.26801
	Q59XS9	ADGPYNAEKYWGIYSN	23.4412	24.1953	24.0256		24.1601	24.7291	24.9979		0.0921668				Q5AD07	0.582037	1.21049
															P40953	1.15498	1.22761
	Q59NP5	EGSYCSYACQSGMSK	20.9308	20.7653	22.1069		22.7063	22.2399	22.8975		0.0443541				Q59M78	-0.0252017	0.057659
	Q59NP5	TQWPEDQPSNGVSIGGLLCK	30.9235	30.4054	30.2487		30.9063	30.9988	31.1963		0.0832047				Q5ABD3	1.57276	2.2317
	Q59NP5	NGKLYK	17.0424	17.7345	16.5043		17.4107	19.8638	18.0278		0.176744				Q5AMT2	0.271416	0.467278
	Q59NP5	SNYLCEWGVKK	28.8842	28.7445	28.6724		29.2324	29.9995	30.4857		0.0370202				Q59VA0	0.700401	1.20521
	Q59NP5	SNYLCEWGVK	30.5031	30.3422	30.1409		31.0178	31.0026	31.6476		0.0195491				P82610	0.486142	0.638975
	Q59NP5	KANVVNK	15.375	15.6247	18.4895		17.7364	23.9912	22.8708		0.0809918				Q5AFA2	1.29263	1.64614
	Q59NP5	KANVVNKLSETVAICR	29.0058	28.484	27.4066		28.1644	29.4437	29.7347		0.292944				Q59ZZ5	0.79596	1.21678
	Q59NP5	ANVVNKLSETVAICR	28.4687	27.8512	26.7105		27.869	28.9884	29.4131		0.193007				Q5ALT5	0.100784	0.194079
	Q59NP5	LSETVAICR	29.5831	29.1941	29.1943		29.7132	29.0458	30.2103		0.40946				Q5A5F2	-1.37716	2.42275
	Q59NP5	TDYPGTENMVIPTVVGGGSTSVITVVDQSTYYTWR	28.6141	28.4865	28.5671		28.2248	28.6565	28.8955		0.864386				P29717	0.348938	0.256658
	Q59NP5	GGATSAQYYVNNAGVSWEDGCVWGTPGSGVGNWAPLNFGAGYANGIAYLSLIPNPNNRDSLNFK	23.8327	23.4169	22.6676		22.9998	23.1849	24.6206		0.655555				Q9Y7F0	-0.705987	1.2371
	Q59NP5	DSLNFK	27.2442	27.1341	28.055		28.4746	29.2459	29.6569		0.0218627				P82612	3.45763	3.70663
	Q59NP5	DSLNFKVK	26.0074	25.2653	23.325		23.6122	25.8513	24.9611		0.958064				Q5A8I8	1.64048	1.60484
	Q59NP5	VKIVGESGSTVSGSCSYANGK	24.6315	24.3929	23.3276		20.8007	24.9665	21.6232		0.28326				Q5A2Z0	-0.685067	1.43791
	Q59NP5	IVGESGSTVSGSCSYANGK	29.1475	26.1972	25.6776		26.5335	30.1387	27.663		0.506935				Q59NY2	0.438581	0.718209
															Q5AKV3	1.85601	1.858
	P87020	DHTLRFGSKSPFFR	19.5684	19.48	14.9061		16.8355	19.3792	18.9075		0.832688				Q59UP6	0.14156	0.231294
	P87020	FGSKSPFFR	29.1819	28.7802	26.7036		27.1482	28.4414	29.4127		0.916893				Q59Y31	-0.205187	0.499552
	P87020	FGSKSPFFRK	27.3721	27.2123	25.3061		25.6349	26.7003	27.4806		0.978093				Q5AJC0	0.952191	2.52611
	P87020	SPFFR	30.0083	30.0231	29.9991		29.4081	29.8863	30.7999		0.960949				P83780	-0.175901	0.0536292
	P87020	SPFFRK	27.1846	27.2205	27.2351		26.8751	27.5461	28.1177		0.451419				P46614	2.50291	3.40117
	P87020	SSILFLCDDLDDKCKNDGWAGYWR	28.6842	28.4994	28.8959		28.6009	28.555	29.2924		0.666413				P22011	-0.252783	0.370854
	P87020	SSILFLCDDLDDK	24.0521	23.5379	25.0838		24.586	23.848	25.0641		0.658147				Q59RI6	0.0498217	0.0805977
	P87020	CKNDGWAGYWR	24.212	24.3013	25.0776		24.1594	24.5443	25.5109		0.691437				Q59SC4	0.00441564	0.000845348
	P87020	NDGWAGYWR	26.5217	26.6508	27.1406		26.741	26.3328	27.3304		0.934223				P40954	-0.0257399	0.109028
	P87020	RYLSQLCSGGYTVSK	27.3549	27.0893	27.3185		26.7236	27.5031	28.3999		0.589314				Q5AKU5	-4.55041	3.98917
	P87020	SKTNIFWAGDLLHR	30.3363	30.394	30.06		30.1067	30.1285	31.0147		0.653452				Q5AKC7	-0.30169	0.328942
	P87020	SKTNIFWAGDLLHRFWHLK	28.4681	28.5559	28.3539		27.2829	28.1054	29.0205		0.557385				Q9P8W1	0.128642	0.117914
	P87020	TNIFWAGDLLHRFWHLK	27.9025	28.3754	27.7358		26.4918	27.765	28.9814		0.7457				Q5AF30	0.864559	1.42782
	P87020	TNIFWAGDLLHR	30.6158	30.6474	30.5945		30.6085	30.3412	31.239		0.700222
	P87020	FWHLK	16.5831	15.9706	16.3156		16.2764	14.6725	17.7759		0.960488
	P87020	SIGQLVIEHYADTYEEVLELAQENSTYAVR	26.6764	27.0616	26.8912		26.4639	26.74	27.7047		0.823947
	P87020	NSNSLIYYALDVYAYDVTIPGEGCNGDGTSYK	21.8637	22.524	22.8177		22.1265	21.9491	22.8599		0.831638
	P87020	NSNSLIYYALDVYAYDVTIPGEGCNGDGTSYKK	25.9878	26.3179	26.3568		26.0198	26.0836	27.1683		0.630539
	Q5A799	TIEDSSLK	23.647	23.5893	24.4895		24.2315	25.3284	25.3846		0.0867564
	Q5A799	TIEDSSLKQCLNK	21.7834	22.3861	21.1633		22.6941	23.4006	24.1329		0.040211
	Q5A799	YSCLLDVMK	27.4178	27.3848	27.8649		27.9366	27.6326	28.0935		0.181961
	Q5A799	YSCLLDVMKQQDATKK	25.2519	24.7897	23.35		24.2572	25.2926	25.6376		0.444916
	Q5A799	YSCLLDVMKQQDATK	24.6103	24.0724	23.0342		23.9151	24.5311	24.8488		0.383276
	Q5A799	KLKDMDDVPAQVR	26.5102	25.9159	25.3887		26.4196	25.0303	26.5057		0.939135
	Q5A799	LKDMDDVPAQVR	26.5439	26.0158	26.5314		25.087	25.9852	28.6339		0.858527
	Q5A799	CYHKLEQATK	21.6282	22.0937	23.1833		22.4281	23.4897	23.5823		0.217257
	Q5A799	CYHKLEQATKAEVVGGACAK	25.517	25.5413	25.2804		24.8766	26.4539	26.7037		0.383469
	Q5A799	LEQATKAEVVGGACAK	21.0488	20.4615	17.7353		20.1552	19.77	20.7296		0.680061
	Q5A799	AEVVGGACAK	22.6662	22.7769	23.7304		23.1354	24.4269	23.8345		0.21494
Sap5	P43094	WRGDKGDFCK	22.7534	22.7834	22.5344		25.0353	25.2701	26.473		0.00302714
	P43094	SAGSYSPASSR	20.1227	20.4445	20.8141		23.3914	23.9842	23.6587		0.000256991
	P43094	TSQNLNTRFDIK	24.3142	24.1657	22.8195		26.4502	27.018	27.319		0.0042234
	P43094	FDIKYGDGSYAK	21.5733	21.0364	20.3148		23.2998	24.7837	25.4673		0.00858293
	P43094	YGDGSYAK	17.7679	18.3731	19.4721		21.3756	23.2983	22.9862		0.00666047
	P43094	GKLYKDTVGIGGVSVR	21.6414	21.6571	21.4092		24.7478	24.6671	25.9683		0.00114818
	P43094	LYKDTVGIGGVSVR	21.76	21.3327	22.2821		24.7563	25.0298	25.5404		0.000754264
	P43094	NQGIIGK	19.0664	19.0846	20.4091		22.368	24.266	24.2033		0.00588606
	P43094	AKYSGSLVDLPITSEK	20.8774	20.499	20.4225		23.3627	23.9532	24.3181		0.000463107
	P43094	YSGSLVDLPITSEKK	23.2149	22.5834	22.7336		25.3964	25.9009	26.3882		0.000891174
	P43094	KLTVGLR	23.3562	22.8482	22.4641		25.3864	26.0904	26.5951		0.00197357
	P43094	LTVGLR	21.9447	21.2009	21.2332		23.3179	24.9604	25.4112		0.0103514
	P43094	VYVADCK	15.9802	16.6248	18.4917		20.1866	21.1583	21.3668		0.00981121
	P43094	TSGTIDFQFGNNLK	22.2382	22.0678	22.5622		25.5029	25.206	25.7514		0.00011727
	P43094	ISVPVSEFLFQTYYTSGKPFPK	24.3155	23.9505	24.3715		27.1801	26.9745	27.3798		7.33668e-05
	P43094	SAYVVYNLDDK	21.6539	21.1603	21.4175		23.7169	23.974	24.4021		0.000436201
	P43094	SAYVVYNLDDKK	23.0009	22.9164	23.4541		25.1461	25.9902	26.5525		0.0032831
	Q5AJA4	CTQQLYSFSGNLSPLDEELSVHFR	26.2392	26.14	26.6754		27.4165	26.9501	27.9249		0.02967
	Q5AJA4	GPLTLLQFGVYYPSSSGNSK	24.6589	23.9721	24.0689		24.4625	24.4362	25.1669		0.229671
	Q5AJA4	SGEEYIIFSGSK	27.8979	27.8759	28.1581		28.6882	28.5739	29.1731		0.0151688
	Q5AJA4	CGSSSDCGYYR	24.7379	24.7125	24.8806		25.1513	26.4721	26.4806		0.0474634
	Q5AJA4	CGSSSDCGYYRK	22.236	22.1781	22.6145		22.8443	24.7764	24.9335		0.0548369
	Q5AJA4	KGTVAYHGFK	26.6466	26.3368	26.179		26.7565	25.9993	27.835		0.435508
	Q5AJA4	KGTVAYHGFKGASK	24.1302	24.5428	22.5746		23.859	24.06	24.6153		0.539776
	Q5AJA4	GTVAYHGFK	26.1685	25.9583	26.0462		26.4903	27.1125	27.5759		0.0352742
	Q5AJA4	GTVAYHGFKGASK	23.3091	23.1944	21.4773		22.8884	23.1298	25.9957		0.311172
	Q5AJA4	TLQYGEATCSCWK	24.8139	24.1843	24.0379		24.5726	25.4985	25.9712		0.102401
	Q5AJA4	TGCGELDLFEVLSSGSNK	28.5035	27.6989	27.5242		28.1084	28.1895	28.4424		0.347739
	Q5AJA4	MISHLHDGQGSSQNSNNGGGGSQDYFERPTSGTFK	26.5296	26.8753	26.5334		26.574	27.7124	28.7971		0.183093
	Q5AEL7	TGVFVVEALHPFEVFR	22.8207	21.9279	22.4329		22.6593	22.2613	23.9233		0.381274
	Q5AEL7	KASDLDPNDYDIFFGSAGHGTLFDYPNAK	21.7394	21.0387	22.0485		21.6394	21.3245	22.3122		0.737717
	Q5AEL7	TGEPLIK	19.5388	19.2972	20.6189		19.2158	18.6969	20.5307		0.646203
	Q5AEL7	KITGFTDIGEDILGVTDIMKK	22.3385	22.4421	22.2045		22.0136	21.9368	22.6426		0.60614
	Q5AEL7	ITGFTDIGEDILGVTDIMKK	24.6335	23.8854	23.8348		23.6261	23.5873	24.6608		0.732577
	Q5AEL7	ITGFTDIGEDILGVTDIMK	22.8397	22.1898	22.58		22.2089	21.9363	23.0441		0.733055
	Q5AEL7	KGNLLTIK	21.1898	20.6949	21.1203		20.0974	21.0094	21.9307		0.98531
	Q5AEL7	GNLLTIK	22.9964	22.333	22.4853		21.7507	22.5842	23.7312		0.897067
	Q5AEL7	IVTGVNPQSAVK	23.6093	22.6797	23.31		22.3079	22.8053	24.494		0.997134
	Q5AEL7	TAEDVIAAFECN	24.1281	23.6441	23.6848		23.4092	23.1457	24.0952		0.451355
	Q5AAV8	FAQQILDAHNQKR	28.7826	28.577	28.2495		28.5015	29.1805	29.581		0.191582
	Q5AAV8	FAQQILDAHNQK	25.933	26.0317	25.8372		25.4977	26.4522	27.4845		0.398577
	Q5AAV8	ARHGVPDLTWDATVYQYAQK	27.3518	27.3883	27.4172		27.5473	27.9938	28.2973		0.0624509
	Q5AAV8	HGVPDLTWDATVYQYAQK	18.5404	21.2483	19.1559		21.0746	20.575	19.7324		0.42164
	Q5AAV8	FADQYSCSGNLQHSGGK	28.3727	28.3554	28.5449		29.2568	29.1793	29.6799		0.00475169
	Q5AAV8	YGENLAVGYADGAAALQAWYEEAGKDGLSYSYGSSSVYNHFTQVVWK	20.5635	20.4657	20.2322		20.2399	21.27	21.5463		0.217767
	Q5AAV8	LGCAYK	21.2573	21.5788	22.6256		22.4136	23.8897	23.4581		0.0759972
	Q5AAV8	LGCAYKDCR	26.5493	26.4131	26.326		26.6521	25.8821	26.5797		0.830029
	Q5AAV8	SYMAENVLRPQ	24.4503	24.5185	25.0703		26.3077	25.6842	27.0379		0.0190845
Sap6	Q5AC08	AICIPK	20.277	19.9447	19.1074		25.0672	25.7012	25.9521		0.00018557
	Q5AC08	NLNTRFEIK	19.4975	19.5354	17.8372		24.9674	23.8119	24.6658		0.0011019
	Q5AC08	YADGSYAK	0	0	13.2444		18.8309	21.6316	20.8488		0.0234572
	Q5AC08	NQLFANVWSTSAHK	19.9828	19.9056	20.5853		26.0366	25.7518	26.2875		2.45524e-05
	Q5AC08	GILGIGFQANEATRTPYDNLPISLKK	17.9341	15.6919	15.1298		22.3167	22.9549	23.4329		0.00190875
	Q5AC08	YSGSLVELPITSDRTLSVGLR	20.8141	19.6671	18.212		24.2485	24.9488	24.9234		0.0028349
	Q5AC08	TLSVGLR	21.1073	18.754	19.1266		24.2487	24.8205	25.7068		0.00337804
	Q5AC08	SVNVMGR	18.0557	18.2367	17.8483		22.9228	24.2205	24.5378		0.000321922
	Q5AC08	SIIYALGGQVHFDSAGNK	18.9753	18.1939	18.2213		24.2037	24.362	24.5825		2.90157e-05
	Q5AC08	AYVADCK	9.49985	0	12.7595		17.8065	20.302	19.7324		0.0383914
	Q5AC08	VRESEDNILGDNFMR	22.3013	21.732	21.3543		26.2128	26.5552	26.9892		0.000175134
	Q5AC08	SAYIVYDLDDKK	17.8657	18.3946	18.8094		23.6092	24.0906	24.5915		0.000128692
	Q5AC08	SAYIVYDLDDKKISMAQVK	18.9885	19.7286	19.1117		23.8811	25.0201	25.4473		0.000451692
	Q5AC08	ISMAQVK	16.1127	16.2284	17.4115		22.2587	23.3008	23.167		0.000279563
	P30575	AVANVNDIIAPALIK	24.3908	24.1996	23.942		22.9986	22.6958	23.298		0.00555895
	P30575	AKIDVVDQAKIDEFLLSLDGTPNK	22.3648	21.0461	21.8824		20.2561	20.1769	20.9212		0.0438378
	P30575	IDVVDQAKIDEFLLSLDGTPNKSK	22.0832	20.7773	20.1452		18.9754	19.4448	20.5548		0.142846
	P30575	LGANAILGVSLAAANAAAAAQGIPLYK	23.0212	22.9015	23.1954		22.1666	21.8358	22.8684		0.0768945
	P30575	EALDLIMDAIDK	21.6155	20.8752	22.0961		20.9793	19.89	20.3875		0.0794786
	P30575	EALDLIMDAIDKAGYKGK	23.5536	22.7181	22.1229		21.5765	21.3031	21.7453		0.0444687
	P30575	KAANALLLK	20.3945	20.1624	19.9545		18.7038	19.1722	19.2515		0.00610299
	P30575	AANALLLK	22.1519	21.5938	21.8834		20.2731	21.4919	21.9536		0.293033
	P30575	LNQILR	23.1168	22.6987	22.8509		19.8638	22.184	22.4792		0.17419
	P30575	IEEELGSEAIYAGKDFQK	24.5333	24.4458	24.3723		23.3656	23.4007	23.9374		0.00983653
	Q5ACR4	VVFLDTTISDEVAR	23.5842	23.1765	23.0567		24.0724	23.8463	24.5978		0.0303801
	Q5ACR4	MAPTKPKPTMSVHELK	20.199	20.447	19.975		20.3761	21.5011	21.9146		0.0922054
	Q5ACR4	QTSPLEFEFDTKER	24.333	23.9797	23.4282		24.3103	25.0076	25.4882		0.0770201
	Q5ACR4	LLGEVCDLTGEPR	24.9205	24.5856	24.2216		24.9507	25.3136	25.8295		0.0723316
	Q5ACR4	TIDTIYRCDHILEIVELTEIR	22.2662	21.9189	20.395		21.4464	22.5805	23.2156		0.315085
	Q5ACR4	CDHILEIVELTEIR	23.6352	22.8736	23.7775		24.3357	23.8441	24.5445		0.0804049
	Q5ACR4	LCSLPEFKR	23.0137	22.8732	22.8669		23.4108	24.3702	24.9478		0.0424122
	Q5ACR4	LCSLPEFK	22.3949	22.2319	22.0449		22.9085	23.2172	23.7416		0.0155416
	P43076	KYNDPLADADACKR	18.8185	19.5767	20.3258		20.5552	20.4369	20.8822		0.0820351
	P43076	YFKESNTNTLR	22.0478	21.7311	21.2383		21.8244	23.1955	23.4797		0.1081
	P43076	VYAIDPDKDHEECMK	20.0765	20.2326	21.9565		22.0131	21.1107	24.2688		0.200351
	P43076	IFSDAGIYIVADLSEPTVSINR	22.3444	21.9503	22.0936		22.6472	22.4325	22.9435		0.0439328
	P43076	NNPEWNLDLYKR	25.2388	25.0729	24.8331		25.4679	25.8294	26.3084		0.0386387
	P43076	SNTDASAFVK	19.8108	19.9115	19.4596		22.107	22.2851	22.0092		0.000111126
	P43076	AAIRDMK	16.5972	17.4481	17.4311		17.6699	19.2735	19.2094		0.058718
	P43076	YIKESDYR	18.9262	18.7095	19.4024		18.941	20.1085	22.5513		0.232954
	P43076	ADFFGINMYEWCGK	21.5136	20.9711	21.4946		22.1367	21.8531	22.3946		0.027615
	Q5AL03	IDRGGIQGFHGDVK	21.692	22.0222	22.2271		21.5304	22.4506	22.9447		0.499753
	Q5AL03	GGIQGFHGDVK	18.3086	18.3159	16.5147		18.9802	18.3251	18.7695		0.195068
	Q5AL03	SDNGPVLALNVALSTLVRPVINNGVISLNSK	21.3305	20.4899	21.2371		20.4661	19.8303	21.1893		0.331243
	Q5AL03	STAYLYAR	22.7224	22.7464	22.5662		22.5167	22.755	24.2497		0.414908
	Q5AL03	AAGNIAFGTAYQTITNNGQICLR	25.1949	24.6982	24.881		24.8206	24.7759	24.9082		0.582069
	Q5AL03	HQDFVPATK	23.2264	22.8584	22.5043		22.4724	22.9612	23.304		0.884164
	Q5AL03	IKGTGCVTADEDTWIK	21.3358	21.1081	21.2471		21.0532	21.5502	21.855		0.351607
	Q5AL03	LGLTLPLTGNR	21.9557	21.7898	23.0183		22.7255	22.0747	22.3892		0.757092
	Q5AL03	LGLTLPLTGNRDHFR	22.5768	22.028	22.9875		22.7433	23.02	23.2483		0.20628
	Q5AL03	DHFRFEYYPDTGILQLR	22.8224	22.8882	23.2163		23.0104	22.7661	23.3899		0.733535
	Q5AL03	AAALPQYFK	24.8297	24.6731	24.5039		24.2213	24.7865	25.259		0.796378
	P46273	VFIRVDFNVPLDGK	22.0748	21.454	21.1296		20.7346	20.9546	21.7114		0.35953
	P46273	AVENAKDGEIFLLENLR	24.7802	24.1543	23.8985		23.2024	23.0829	23.4027		0.0195939
	P46273	FRQELTSLADVYINDAFGTAHR	23.2624	22.9997	22.9763		22.3287	22.7146	22.9627		0.116904
	P46273	AHSSMVGLEVPQR	20.9531	20.7695	20.9506		20.2359	21.3185	22.0582		0.588186
	P46273	ALENPERPFLAILGGAK	22.6643	22.0627	22.154		22.2046	21.7614	22.5456		0.697109
	P46273	SLLDAAVK	22.7079	22.1198	22.0728		21.1444	22.076	22.5229		0.443904
	Q59L12	FTTSQTSVDLTAHGVK	25.1997	24.8101	25.7001		25.5341	26.2028	26.8023		0.102942
	Q59L12	CFTAGTNTVTFNDGGKK	22.4205	22.6866	23.3225		22.8301	22.811	24.4047		0.414274
	Q59L12	ISINVDFERSNVDPK	23.9991	23.2887	21.2285		21.796	23.6271	24.2822		0.740262
	Q59L12	ISINVDFER	26.4033	26.2222	26.1436		26.1028	26.518	27.0663		0.350083
	Q59L12	VIPSLNK	26.5001	25.6529	26.0413		26.2204	26.9532	26.8221		0.145648
	Q59L12	GLNDWNYPVSSESFSYTK	24.9073	24.4994	24.1242		24.3215	24.2062	24.7281		0.756553
	Q59L12	APFTLR	26.8671	26.5999	26.6721		26.5411	27.0757	27.4398		0.325193
	Q07730	DGANDDVANAVVRLPEIVAR	24.0904	23.392	23.2559		21.5668	21.2577	21.7239		0.0021304
	Q07730	DGLEDFLDELLQR	24.3064	24.349	24.6349		24.1	23.6431	24.4774		0.245624
	Q07730	DGLEDFLDELLQRLPQLITR	15.8267	18.818	15.5051		11.7245	16.0181	17.6435		0.483148
	Q07730	LPQLITR	21.36	21.1673	21.1603		18.3377	18.323	19.0095		0.000344805
	Q07730	DISSLIEEYFGKA	20.6274	20.2386	20.1787		19.8362	19.7289	20.437		0.254487
	O74254	LNVHIEPTDLTDVFVLPEELVVKPK	22.8887	22.112	22.6744		23.0167	23.0976	23.5958		0.0822598
	O74254	WGYDTVESLETVVENFK	19.9385	19.3304	19.9706		20.6084	20.1901	20.4161		0.0522279
	O74254	WMQLASFFPFYR	20.5807	20.4373	21.101		21.7859	21.6275	22.5629		0.0218023
	O74254	KNPFGLLVALDAEGTASGK	21.1225	19.6781	20.2044		21.9167	21.3404	21.8249		0.0413456
	Q5A0X8	TASINGFADRIYDQIPK	25.2931	24.7144	23.2809		20.6968	21.3258	21.9202		0.010948
	Q5A0X8	IYDQIPK	29.8709	29.4015	29.7523		26.518	27.6706	28.5575		0.0261023
	Q5A0X8	CAQECVK	20.7298	20.7833	21.7995		17.4134	22.8682	21.0644		0.710079
	Q5A0X8	QSTSSTPCPYWDTGCLCVIPNFTGAVGNCVASK	26.7734	26.6656	26.3631		24.1426	24.0352	24.5222		0.000249111
	Q5A0X8	CRGADVTNFRK	27.4431	27.3456	27.2312		24.4391	24.1769	26.6767		0.0478908
	Q5A0X8	CRGADVTNFR	26.3767	26.1318	25.547		23.1766	23.9846	24.6906		0.0146071
	Q5A0X8	GADVTNFRK	27.9937	28.4013	28.6773		25.4632	27.1442	27.3415		0.0530535
	Q5A0X8	GADVTNFR	27.1169	26.8375	27.1862		24.867	25.7771	25.9992		0.0144193
Kex2	Q5APK9	VLSEPDVIVKK	16.6744	17.3244	16.266		19.3301	19.3895	21.0469		0.00783256
	Q5APK9	VNIDSTYR	20.0004	19.5828	19.5949		20.6601	21.2637	21.3422		0.00594855
	Q5APK9	IISPTGVISDLATFR	22.6442	22.1137	21.7243		23.5989	23.4332	23.8078		0.00724271
	Q5AD07	GSPSLIAK	21.1414	20.8977	22.2295		21.5532	23.0056	23.3765		0.15154
	Q5AD07	SNIEGTIK	22.3623	22.2293	22.9472		22.7854	23.7588	24.1224		0.0841905
	Q5AD07	AATPAAHEVGDLAGK	24.6658	24.368	24.1839		25.0142	23.7318	24.269		0.873296
	Q5AD07	AATPAAHEVGDLAGKHGNIMGESYKTEYDDSYISLNEK	24.379	24.2988	23.5404		23.7792	25.0766	25.391		0.294502
	P40953	TVLLSLGGGVGDYGFSDVASATK	24.1721	24.1906	23.7803		24.6713	24.4664	25.4475		0.0677412
	P40953	FADTLWNKFGAGEDPERPFDDAVVDGFDFDIEHGGATGYPELATALR	25.0588	24.9874	23.5953		24.6573	25.8088	26.8038		0.196874
	P40953	FAKDTSKNYFLSAAPQCPYPDASLGDLLSK	21.2161	20.5592	17.9686		21.6065	22.2294	21.9985		0.114226
	P40953	NYFLSAAPQCPYPDASLGDLLSK	23.2149	22.4559	23.1802		23.9139	23.541	24.0546		0.0382115
	P40953	VPLDFAFIQFYNNYCSINGQFNYDTWSK	21.3198	21.1844	21.6972		21.6888	21.5329	22.5744		0.212558
	P40953	FADSAPNK	18.1003	18.4116	19.2172		20.1517	21.5128	21.8677		0.0137394
	P40953	FADSAPNKNIK	23.4177	23.3629	23.1227		23.8979	23.2598	25.5649		0.246635
	P40953	LFVGVPATSNIAGYVDTSK	22.9867	22.9074	23.3123		24.2168	23.8948	24.4367		0.0051166
	P40953	LSSAIEEIK	19.7128	19.7024	21.5033		22.0948	21.6412	22.3005		0.0535241
	Q59M78	TFGYPPPQYPEVTGK	22.7774	22.7931	23.4474		22.4018	22.5308	23.7172		0.808231
	Q59M78	SVSAWHEGAGINYLLIAEPATK	25.8049	25.6712	26.6552		25.9852	25.3854	26.0826		0.581552
	Q59M78	FTYDEESK	18.338	18.2131	19.1271		18.7407	19.6348	20.0223		0.129107
	Q59M78	NIDDPYNYSK	23.7097	23.0027	23.843		23.828	23.7516	24.6028		0.223403
	Q59M78	NIDDPYNYSKDHYVLAK	26.8748	26.7944	27.4865		26.4807	26.8579	27.9506		0.932283
	Q59M78	DHYVLAK	20.9998	21.6405	23.1165		21.7091	22.1755	23.0301		0.627903
	Q59M78	YDKEAPSDAVPVFFQAIDA	25.8043	25.6182	26.0377		25.4903	24.7136	25.8491		0.258523
	Q59M78	EAPSDAVPVFFQAIDA	23.038	22.7711	23.3018		22.9331	22.2672	23.2391		0.529099
	Q5ABD3	SLIEEYPDKSHLVSLLLFK	24.7022	23.7172	23.388		25.1025	25.2967	25.7781		0.0302522
	Q5ABD3	FNDNFDSGIK	20.1868	20.1191	20.5754		22.0815	21.9553	22.4551		0.000826625
	Q5ABD3	FNDNFDSGIKQVGSVNFFDNDFLHMLK	20.9426	21.155	20.5134		22.2932	22.6288	23.2961		0.00592265
	Q5ABD3	QVGSVNFFDNDFLHMLK	21.5474	21.4856	22.1329		23.46	22.9576	23.2149		0.00411576
	Q5ABD3	DVEELWGISK	18.2225	18.1033	19.8896		21.0568	20.2686	20.7946		0.0339422
	Q5ABD3	WWPEKKPEHYSEPK	18.0719	17.949	19.558		20.4973	21.1641	21.7205		0.0142331
	Q5ABD3	NFEFAIFTGDVVDHLLLSCTPEYTKEEEVK	21.0328	20.8799	20.9289		22.0784	22.6275	23.1362		0.00569629
	Q5ABD3	YVFER	19.2147	19.4125	20.7254		20.3756	22.7632	23.1734		0.0796659
	Q5AMT2	NDDGTCKDVSTFEGDLDFLK	23.0997	23.0938	24.0806		23.7346	23.334	23.5286		0.77223
	Q5AMT2	INDIKDLVK	22.067	22.0867	22.085		22.1792	21.4949	22.1987		0.626132
	Q5AMT2	GICALR	22.0843	21.3406	21.9608		20.973	23.4491	23.4387		0.38929
	Q5AMT2	YSIDCKFN	23.6719	23.2452	21.8118		22.3234	23.4148	23.8121		0.722093
	Q59VA0	TLNPLINIINPTR	23.0522	22.4799	22.3253		23.1626	22.9083	23.5419		0.111714
	Q59VA0	YGYITR	19.9978	19.5521	20.2459		20.1096	21.3205	21.6564		0.0986817
	Q59VA0	DFGSSDDHDKYLKR	18.3843	18.7049	17.4341		18.5922	19.3188	20.0792		0.11454
	P82610	FKEAYDALVGADVPELILTTYFGDVRPNLK	20.8012	19.9	20.2809		20.323	20.4051	21.7547		0.40076
	P82610	YVRPPIIVGDVSRPK	19.6216	19.3585	19.744		19.3772	20.9183	21.2819		0.185063
	P82610	GMLTGPVTILR	21.2969	21.1448	21.1713		21.3653	20.9852	21.4929		0.655399
	Q5AFA2	FDNGLGPHFESLKK	19.0454	18.8741	20.5217		20.6452	21.4894	22.0649		0.0449114
	Q5AFA2	KRFDNPSFK	17.6311	17.7047	18.9717		19.0383	20.819	20.957		0.0454667
	Q5AFA2	RFDNPSFK	19.2218	19.2595	19.6136		20.359	20.3727	21.0367		0.00876634
	Q5AFA2	SNFYIMFGR	22.0304	21.7914	22.2838		22.8902	22.6567	23.6132		0.0338244
	Q5AFA2	VEVVLKGAEGK	17.3709	16.6218	17.8951		18.2111	19.7094	20.7899		0.0526118
	Q5AFA2	SVLVADYSSGK	20.828	20.2601	20.7082		21.2722	21.5091	22.1015		0.026871
	Q59ZZ5	GIKGLVWEGSVLDPIEGIR	18.9858	15.5798	0		17.4244	17.1986	17.359		0.376783
	Q59ZZ5	YLWETLNSGR	18.4363	18.4934	19.6716		20.1326	19.3618	19.9897		0.108747
	Q59ZZ5	HMPDYELFK	21.6955	21.4999	21.5036		21.4272	22.1701	22.4969		0.223339
	Q59ZZ5	AFGVLPQLILDR	21.7214	21.2601	21.3139		22.0968	22.0015	22.9301		0.0503441
	Q59ZZ5	YIELVK	19.8033	19.446	19.9849		20.0117	20.8337	21.5176		0.0874976
	Q5ALT5	AGAIGNFFR	25.8021	25.7932	25.7674		25.8313	25.9277	26.2747		0.173015
	Q5ALT5	SALNYPFVVENSISSAQIFQYLPR	23.476	23.3374	24.9821		23.6196	23.3569	24.0778		0.68558
	Q5ALT5	SLQNVSVR	18.3302	18.0362	20.1909		19.113	19.9382	19.8884		0.335234
	Q5ALT5	LIPYTASNIDYTITVAEVYFPK	19.3661	19.4413	21.2585		20.3208	19.4759	20.2309		0.985795
	Q5A5F2	MLGPEYSK	20.837	20.2272	20.7914		18.956	20.4191	21.3535		0.631559
	Q5A5F2	AADSLNESHPK	17.9077	18.4485	18.5105		18.0734	16.0735	17.7534		0.202351
	Q5A5F2	EAAGIADYMIK	22.9749	22.8224	22.6722		21.3299	21.538	21.7015		0.000718619
	Q5A5F2	GKLNIVGLDASLFGR	23.2218	22.1801	21.8394		20.0409	20.2917	20.8072		0.0126523
	Q5A5F2	FVADYFADKLTPIIK	23.0943	22.8432	22.837		21.5171	21.1509	21.5954		0.000733191
	Q5A5F2	TGIREPIVFEGPR	20.8786	20.6764	21.1555		19.6457	19.5024	19.8124		0.00163615
	P29717	GGGHNVAWDYDNNVIR	24.3374	24.0533	24.0952		23.9131	24.4197	25.1981		0.415681
	P29717	NINDHISVACNWGWDAKK	22.1419	21.4142	22.2176		21.5079	22.2803	22.7317		0.601693
	P29717	TENAPEWSFQTLTYNGLFPQPVTDRQFPNQCGFH	22.9503	22.5211	21.8667		21.8958	22.0438	23.3265		0.967419
	Q9Y7F0	DYGVLIEEEGVALR	21.2516	21.2706	21.4774		20.4357	19.6941	20.7237		0.0291522
	Q9Y7F0	QITINDLPVGR	22.7079	22.256	22.2521		21.7041	21.3755	22.2731		0.109461
	P82612	MPKLVLVR	0	0	0		19.5907	19.2244	19.7147		1.94235e-08
	P82612	NLFTGWVDVR	17.8196	16.6502	18.2837		21.3128	20.903	21.2014		0.00208661
	P82612	RAGELLKEAGINVDVLHTSK	18.3663	16.4932	15.6379		19.8121	20.8094	21.0994		0.0139209
	P82612	FQIWR	17.9721	18.1453	18.5066		21.2472	21.239	21.6786		0.000119791
	Q5A8I8	ADQICNDHCSNAYQK	20.6538	20.9357	21.4947		22.2387	20.8062	24.0611		0.240619
	Q5A8I8	QQSCGGTDDVSSQSATLK	23.774	23.5435	23.5019		24.3585	25.1958	25.7455		0.0222675
	Q5A2Z0	LSMANAGK	18.425	18.3134	19.0122		17.4866	19.3581	19.3528		0.832458
	Q5A2Z0	WLDGAHVVFGEVLDGKDVVDYIENVK	22.3563	22.3406	22.2165		21.1268	21.5651	21.7417		0.0117345
	Q59NY2	WHPFPIDDFNTANGK	20.0517	19.8471	20.3301		20.8227	20.3507	20.9739		0.0523878
	Q59NY2	NFLTVDSILEQIDIMALSK	20.6813	20.7565	21.0432		20.7933	20.7535	21.6582		0.486358
	Q5AKV3	MVHNGIEYGDMQLICEAYDLMKR	20.8179	19.795	19.2834		20.9363	21.7802	22.313		0.0470757
	Q5AKV3	GVLDSFLIEITR	18.3519	17.9391	18.4895		20.6575	20.1625	21.0029		0.00134524
	Q59UP6	IYDQLPECAKECVK	26.366	26.1221	26.5293		26.1495	26.4628	26.8658		0.554945
	Q59UP6	IYDQLPECAK	24.4703	24.5728	25.6227		25.0171	24.8953	25.2014		0.713582
	Q59Y31	YNTDIR	20.812	20.4692	21.1178		17.6967	18.8538	19.4181		0.0165653
	Q59Y31	VINVPAR	22.6762	22.3219	22.4308		21.9212	23.0905	23.4149		0.514439
	Q59Y31	NLYGAGAVPFFQVHLEK	25.0931	24.8187	24.8405		24.4789	24.5341	24.825		0.0931625
	Q5AJC0	YLWYGK	24.1036	23.7464	23.7805		24.3706	24.9759	25.3753		0.0302861
	Q5AJC0	GTIEWAGGLINWDSEDIKK	24.1549	24.1526	24.6176		24.9438	24.7558	25.1726		0.0296221
	Q5AJC0	YGYYYAHIK	22.2152	20.0294	22.462		24.0209	24.1244	21.3824		0.24632
	P83780	NLVNKEILDQLVTLAK	23.7103	22.4623	22.2461		22.5189	22.5183	23.133		0.876497
	P83780	AVYHVALR	20.234	20.0364	19.7839		20.6919	19.2748	19.883		0.881857
	P46614	AGLNVVR	0	12.2252	14.9262		17.4168	18.8699	18.9787		0.112382
	P46614	AIAYPQLFNELR	20.1754	19.9339	19.6283		22.1765	22.1263	22.6397		0.000455474
	P46614	FSHLYR	15.6032	16.3506	16.4478		17.891	18.3839	19.6809		0.0134802
	P22011	LYDDVVPK	21.9094	21.7921	21.8438		21.1133	21.7985	22.5076		0.922261
	P22011	GSIFHR	18.4991	18.8878	19.2556		18.4848	19.1586	19.1157		0.905851
	P22011	FADENFVK	21.9413	21.6728	21.794		20.6876	21.3916	22.0882		0.371958
	P22011	KIVIEESGQL	22.352	21.9613	21.6136		20.6902	21.388	21.8847		0.182877
	Q59RI6	IPILIYHGAIDQIVPIVNVKK	22.0095	21.6617	21.4123		21.7844	21.814	22.0668		0.376242
	Q59RI6	AALNILIQK	22.6796	21.878	21.6732		21.5944	21.9959	22.5304		0.932906
	Q59SC4	ACSSANNLEMTLHDSVLK	23.7164	22.8711	23.2806		23.102	23.0998	23.3988		0.75211
	Q59SC4	ACSSANNLEMTLHDSVLKDTHER	25.7749	25.0877	25.2522		24.7381	25.8008	26.0523		0.743483
	Q59SC4	LSVIEFVNC	25.1541	24.3282	24.0275		24.0718	23.9596	24.3834		0.367853
	P40954	SNSNVAVYWGQNSGGSQQR	23.6339	23.2048	22.8375		22.5846	23.5777	24.0706		0.726192
	P40954	TILLSLGGAAGSYGFSDDATAK	21.8958	22.1875	23.0242		22.4356	21.7976	22.6072		0.841965
	P40954	NLATNDRPFYDAVLDGFDFDIENNWSTGYPALATELR	23.1335	23.0726	23.1271		22.3989	21.8991	23.4772		0.327605
	Q5AKU5	TDYPGSENMNIPTLLSAGGK	21.968	21.8125	22.1497		18.5879	18.2539	19.1091		0.000239545
	Q5AKU5	TYLSLIPNPNNK	22.6996	22.6194	23.0687		17.0931	13.9836	15.4213		0.00130737
	Q5AKC7	SADTIRSDIQLINSK	23.5238	23.0078	22.2668		21.76	22.784	23.4307		0.674958
	Q5AKC7	SDIQLINSK	22.2112	21.6763	22.187		21.0921	21.5364	21.8935		0.148992
	Q9P8W1	AAVGDILQSR	21.5815	21.2201	20.7905		20.6651	21.1679	21.7444		0.990495
	Q9P8W1	IPILIYHGAIDQIVPIVNVKK	22.0095	21.6617	21.4123		21.7844	21.814	22.5994		0.307816
	Q9P8W1	AALNILIQK	22.6796	21.878	21.6732		21.5944	21.9959	22.5304		0.932906
	Q5AF30	GIGFSGTYMDVTNMDESTGK	22.0779	22.4657	22.6392		22.896	23.407	23.5757		0.0269191
	Q5AF30	CTQQSYSFSGNLSPLDEELSVHFR	27.0298	26.7807	27.3578		27.7995	27.6351	28.4086		0.0365771
	Q5AF30	GPLTLLQFGVYYPSSSGNSK	24.6589	23.9721	24.0689		24.4625	24.4362	25.1669		0.229671

## Sheet: (C) MSP-MS
C. albicans Biofilm (SN425 strain)					Pepstatin-Sensitive				C. albicans Planktonic (SN425 strain)					Pepstatin-Sensitive				Recombinant Sap5			Recombinant Sap6
Number of Cleavage sites (P4-P4')	79	149	308		67				Number of Cleavage sites (P4-P4')	39	91	185		74				Number of Cleavage sites (P4-P4')	143		Number of Cleavage sites (P4-P4')	141
Assay Time (minutes)	15	60	240		60				Assay Time (minutes)	15	60	240		240				Assay Time (minutes)	240		Assay Time (minutes)	240
	YPInAXXX	AETnWXXX	YWPEAVNX		AFNLYALX					YPInAXXX	AIQAVXXX	YYKRFnAH		YYKRFnAH					YYKRFnAH			AGILKLnP
	YKLSNWFF	AFNLYALX	YWHYLnXX		AVnFnSKX					YINVnXXX	DTKnHAEN	YWHYLnXX		YFRnIRWA					YVTASRGX			AKHYSRQW
	YINVnXXX	AIQAVXXX	YTLKGEHX		DQIYKLSN					XXYnDSIR	DTnFIXXX	YPInAXXX		YFRAWXXX					YPnFVKIS			ASQKHWEE
	YGVKFRXX	AVnFnSKX	YRWAETnW		EGIKnWQS					XXXYQLLT	FLVRTWKn	YLNGDXXX		XXXYQLLT					YIWYVQTA			DAFNLYAL
	XXXWTInG	DQIYKLSN	YPnFVKIS		EIFRKWHX					XXXYnDSI	GHVKLFRF	YKRFnAHW		XXXWNPIK					YGVKFRXX			EGIKnWQS
	XXXTWRGV	DTKnHAEN	YPInAXXX		FEnLTWXX					XXXWnDLS	GnSFnnXX	YKLSNWFF		XXXVLRFI					XXXKARSA			EIFRKWHX
	XXXNQIIW	EGIKnWQS	YNQnRGFX		FFRLNTPX					XXXWFQHN	GVKFRXXX	YINVnXXX		XXXSFIEP					XSFIEPDV			EIGLTLAL
	XXXNDNTI	EIFRKWHX	YNnWSLYR		FVTYKnDX					XXXNDNTI	IQNLPXXX	YFRnIRWA		XXXRDLVD					XLnNNFAD			ESKYFnQX
	XXXLnNNF	EVNDDVKX	YLGRSVPQ		HESKYFnQ					XXXnIVQH	KYPInAXX	YFRAWXXX		XXXQAVRP					XKVHLPAE			EYAnWRLD
	XXXLEYFP	EYnQDXXX	YKLSNWFF		HFQEDXXX					XXXLNnKW	LAnYSFTP	XXYnDSIR		XXXnIVQH					WYRKHSHQ			EYFRnIRW
	XXXKSHTN	FEnLTWXX	YINVnXXX		HNAWnXXX					XXXLnNNF	LEKnVXXX	XXXYQLLT		XXXLNnKW					WTWYGVKF			FGIFYLNG
	XXXKQDDL	FFRLNTPX	YGVKFRXX		HVKLFRFN					XXXLEYFP	LFTYFRAW	XXXYnDSI		XXXLnNNF					WTnANFLR			FLVRTWKn
	XXXGIQST	FLVRTWKn	YGRLWIHK		HYHRKXXX					XXXKWLIH	LNPYnXXX	XXXYHFQF		XXXLEYFP					WPQRRGnX			FnIEnHVI
	XXXDELWV	FnIEnHVI	YFRnIRWA		IFRKWHXX					XXXGIQST	LYRnIRQE	XXXWWYHY		XXXHIGLQ					WNnLKDDn			FVKISTTH
	XXWTInGP	FNLYALXX	YDLQTAKX		IGARSDXX					XXXAYNnW	nEnLYXXX	XXXWTInG		XXXGSQVF					WLNTSRQA			GDInEnLY
	XXLnNNFA	FTYFRAWX	XXYnDSIR		InQGKKAP					XXXALETG	nIQYLXXX	XXXWQKSN		XXXFLKAH					WHAnFRKY			GHVKLFRF
	XVFIDLRW	FVTYKnDX	XXXYWnST		IYKLSNWF					XXXAGSWK	nIRQEXXX	XXXWNPIK		XXXFDWWG					WDTKnHAE			GHWLnnHF
	XPWKDnRQ	FWIQNLPX	XXXWTInG		LAGKRRDW					XXSSGnLN	nSFnnXXX	XXXWnDLS		XXXAVRAV					VnEFATGG			GLTLALWX
	XNWKInYI	GHVKLFRF	XXXWnDLS		LEKnVXXX					XXNVDWTA	PQRRGnXX	XXXWKPHD		XXXALETG					VIKKESSI			GnIQYLXX
	XLAnYSFT	GHVNSTQX	XXXWKPHD		LFRFNWXX					XXLnNNFA	QnKKTLVn	XXXWILAG		XXNWKInY					VHnRYINV			GSHFnIEn
	XGIQSTYF	GKRRDWXX	XXXWILAG		LFTYFRAW					XXKWLIHP	RnENYnVL	XXXWFQHN		XXNVDWTA					VGKWSYRn			GVWKAILS
	WYKRAPNQ	GnSFnnXX	XXXWGVnH		LIAKWVGF					XXKQDDLn	RWAVLXXX	XXXWDAGL		XXLEYFPI					VFILWRTE			GWYLAIQA
	WSLYRnIR	GVKFRXXX	XXXWFQHN		LISVnRXX					XXHnIALY	SKEDQXXX	XXXVLRFI		XXKSHTND					VDLYDKSX			GYDLQTAK
	WPQRRGnX	HAKRNnXX	XXXTWRGV		LnnHFQED					XXFYAWKF	TFSYnRWP	XXXSLNQA		XXKQDDLn					TSRQAEXX			HAnFRKYP
	WLnnHFQE	HESKYFnQ	XXXRTQKE		LNHYHRKX					XXAYNnWS	TNKRISQW	XXXSFIEP		XXGFSIHE					TSIKVFnP			HATPGIHD
	WKInYIRF	HFQEDXXX	XXXRLVHR		LPEIWXXX					XVFIDLRW	VNDDVKXX	XXXRTQKE		XXASnRIY					TNIRASVP			HESKYFnQ
	VRTWKnPG	HNAWnXXX	XXXQTRDQ		LQVHnRYI					XNWKInYI	VPPRSAGX	XXXREANY		XXAHLFNA					TnVTNIYX			HLAGKRRD
	VPPRSAGX	HVKLFRFN	XXXQLEnH		LSNWFFEQ					XLAnYSFT	WHYLnXXX	XXXRDLVD		XWTInGPD					TnNEIFRK			HnIALYWG
	VNDDVKXX	HYHRKXXX	XXXQAVRP		LVRTWKnP					XHnIALYW	XAnTDRGW	XXXQTRDQ		XSFIEPDV					TnANFLRG			HTNKRISQ
	VKLFRFNW	IFRKWHXX	XXXNQIIW		LWIHKXXX					XAnTDRGW	XHnIALYW	XXXQAVRP		XNVDWTAP					TLKGEHXX			IKILnFYW
	VKISTTHW	IFVSNAXX	XXXNPTST		LYRnIRQE					VPPRSAGX	XKARSAFA	XXXNDNTI		XHnIALYW					TERHVYFA			ILnFYWHE
	VGKWSYRn	IGARSDXX	XXXNEIDG		nANFLRGP					RnENYnVL	XLAnYSFT	XXXnWKSG		XAnTDRGW					SYEKQRFH			InEnLYXX
	TVNKQLRX	InQGKKAP	XXXNAKHY		nFVKISTT					nSFnnXXX	XLEYFPIW	XXXnnVDQ		WIQNLPXX					STnVTNIY			KYEHSSXX
	TRWQRXXX	IQNLPXXX	XXXnWKSG		nIEnHVIX					nIRQEXXX	XnYFKYIW	XXXnIVQH		WHYLnXXX					SQVKHnEX			LAIQAVXX
	TNKRISQW	IYKLSNWF	XXXnIVQH		nKIFNTXX					LNPYnXXX	XNVDWTAP	XXXnHSPW		WEnFGXXX					SPLEKnVX			LDELQFXX
	TKVnQQXX	KYPInAXX	XXXnDQIY		nWSLYRnI					KYPInAXX	XNWKInYI	XXXnDQIY		VPPRSAGX					SLKYIVVW			LFNAnTWP
	TFSYnRWP	LAGKRRDW	XXXnAIHG		nYIRFNPF					IQNLPXXX	XPWKDnRQ	XXXnAIHG		VNDDVKXX					SLIAKWVG			LIAKWVGF
	RnIRWAVL	LAIQAVXX	XXXLWQPV		NEAHnKTD					GVKFRXXX	XSAnnKIG	XXXLNnKW		VKISTTHW					SEQFTNnY			LnnHFQED
	QVHnRYIN	LAnYSFTP	XXXLNnKW		PDNFKREX					DTKnHAEN	XVFIDLRW	XXXLnNNF		TYDFWIQN					RVIFFRLN			LVRTWKnP
	QnIKSKED	LEKnVXXX	XXXLnNNF		QnIKSKED						XXAnTDRG	XXXLLQAT		TNIRASVP					RISQWnWE			nAIGARSD
	PQRRGnXX	LFRFNWXX	XXXLFNDV		RnIRWAVL						XXAYNnWS	XXXLFNDV		TFSYnRWP					RINTTFDX			nIALYWGR
	NLYALXXX	LFTYFRAW	XXXLEYFP		RVIFFRLN						XXENFPHL	XXXLEYFP		SKEDQXXX					PVSQVLHX			nLKHWFAW
	NAGnSFnn	LIAKWVGF	XXXLDGYW		SLIAKWVG						XXFYAWKF	XXXLDGYW		RWnAYEEP					PLKFTKVn			NDFLVRTW
	nWSLYRnI	LISVnRXX	XXXLAnYS		SNWFFEQX						XXGIQSTY	XXXLAnYS		RnIRWAVL					PLHYSAXX			NEIFRKWH
	nSFnnXXX	LnnHFQED	XXXKSHTN		SYEKQRFH						XXHnIALY	XXXKYVLG		PIDRGPWR					PHILWDEX			NIRASVPQ
	nIQYLXXX	LNHYHRKX	XXXKQDDL		TFSYnRWP						XXKQDDLn	XXXKWLIH		nWSLYRnI					PAFnHXXX			NQIRYRWA
	nIEnHVIX	LNnKWTRV	XXXIGDNV		TnANFLRG						XXKSHTND	XXXKQDDL		nSFnnXXX					NQIRYRWA			NYEPSXXX
	nFVKISTT	LPEIWXXX	XXXIARQP		TNIRASVP						XXKWLIHP	XXXKARSA		nIEnHVIX					NEAHnKTD			NYNQnRGF
	nANFLRGP	LPVRHDXX	XXXHNLFR		TVNKQLRX						XXLnNNFA	XXXIARQP		nEnLYXXX					NDFLVRTW			PAFnHXXX
	LYRnIRQE	LQVHnRYI	XXXHnIAL		VFILWRTE						XXLWQPVS	XXXHnIAL		LYRnIRQE					nQVAITYD			PLEKnVXX
	LVRTWKnP	LSNWFFEQ	XXXGRDLH		VGKWSYRn						XXnIVQHR	XXXHIGLQ		LWVQnIKS					nLKHWFAW			PLKFTKVn
	LQVHnRYI	LVATVYEF	XXXGIQST		WKInYIRF						XXnYFKYI	XXXHDFGV		LVRTWKnP					nLKDDnGX			PVSARINT
	LPEIWXXX	LVHRETQW	XXXFSLSK		WLnnHFQE						XXNDNTIV	XXXGSQVF		LVHRETQW					nISnHRNW			PYYGHXXX
	LnnHFQED	LVRTWKnP	XXXFNEYA		WLNHYHRK						XXVFIDLR	XXXGIQST		LSNWFFEQ					nIQYLXXX			QPVSARIN
	LFTYFRAW	LWIHKXXX	XXXEYPRP		WPSnNKVG						XXWDAGLF	XXXFNEYA		LNPYnXXX					nFVKISTT			RDnKNLAP
	LEKnVXXX	LYRnIRQE	XXXDNQEP		XGIQSTYF						XXXAGSWK	XXXFLKAH		LnnHFQED					nFRKYPIn			RISQWnWE
	LAnYSFTP	nANFLRGP	XXXDLYPA		XNWKInYI						XXXAYNnW	XXXFDWWG		LFTYFRAW					nDQIYKLS			SLIAKWVG
	LAIQAVXX	nFVKISTT	XXXAGSWK		XPWKDnRQ						XXXFNEYA	XXXEYPRP		LAGKRRDW					nANFLRGP			SLSKnNPV
	LAGKRRDW	nIEnHVIX	XXWTInGP		XQnKKTLV						XXXGIQST	XXXAYNnW		IQNLPXXX					LYGVNIEX			SPLEKnVX
	KYPInAXX	nIQYLXXX	XXWPnGnY		XSAnnKIG						XXXHnIAL	XXXAVRAV		INDFLVRT					LQVHnRYI			TLKGEHXX
	IQNLPXXX	nIRWAVLX	XXWnDLSP		XVnFLREK						XXXKARSA	XXXALETG		IKnWQSnX					LNnKWTRV			TnNEIFRK
	InQGKKAP	nKIFNTXX	XXVFIDLR		XXXQTRDQ						XXXKQDDL	XXXAGSWK		HVKLFRFN					LNHYHRKX			TNIRASVP
	HYHRKXXX	nLKDDnGX	XXTWRGVS		XXXYWnST						XXXKWLIH	XXWDAGLF		HAKRNnXX					LISVnRXX			VDSHAKRN
	HNAWnXXX	nnHFQEDX	XXRPVnEF		YFRnIRWA						XXXKYVLG	XXSSGnLN		GHVKLFRF					LIAKWVGF			VFILWRTE
	HESKYFnQ	nSFnnXXX	XXPASQTA		YINVnXXX						XXXLAnYS	XXQWYAFR		FRKWHXXX					LFRFNWXX			VIKKESSI
	HAKRNnXX	nWSLYRnI	XXNHQLAW		YNQnRGFX						XXXLDGYW	XXNWKInY		FHIVKWAS					LFNYNQnR			VKWASXXX
	GVKFRXXX	nYIRFNPF	XXNDNTIV		YPnFVKIS						XXXLEYFP	XXNVDWTA		FFRLNTPX					LAIQAVXX			VTASRGXX
	GnSFnnXX	NEAHnKTD	XXLnNNFA								XXXLFNDV	XXNDNTIV		FEnLTWXX					LAGKRRDW			WFFEQXXX
	GHVKLFRF	NIGYKXXX	XXLAnYSF								XXXLLQAT	XXnYFKYI		EVNDDVKX					KVnYWHFX			WHAnFRKY
	GAQYnnGQ	NKQLRXXX	XXKYVLGW								XXXLnNNF	XXnIVQHR		ENFPHLWE					KLSNWFFE			WLIFVSNA
	FWIQNLPX	NLYALXXX	XXKSHTND								XXXLNnKW	XXLWQPVS		ELFDNRVG					KISTTHWX			WPQRRGnX
	FNLYALXX	PDNFKREX	XXKQDDLn								XXXnAIHG	XXLnNNFA		EIWEPIDR					KFEnLTWX			WTnANFLR
	FLVRTWKn	PQLWWXXX	XXIPTNIR								XXXnDQIY	XXLEYFPI		DTKnHAEN					IYKLSNWF			WTWYGVKF
	FHIVKWAS	PQRRGnXX	XXIARQPW								XXXnHSPW	XXKWLIHP		DPKAGRXX					InQTTQnX			WYGVKFRX
	FFRLNTPX	QnIKSKED	XXHnIALY								XXXnIVQH	XXKSHTND							InQGKKAP			XASnRIYI
	FEnLTWXX	QnKKTLVn	XXGIQSTY								XXXNDNTI	XXKQDDLn							InEnLYXX			XFSLSKnN
	DTKnHAEN	RnIRWAVL	XXFNEYAn								XXXVLRFI	XXHnIALY							IENnTLGQ			XGLYFRYE
	AVnFnSKX	RVIFFRLN	XXDELWVQ								XXXWFQHN	XXGIQSTY							HVKLFRFN			XHTNKRIS
	AFNLYALX	SLIAKWVG	XXDAWAPn								XXXWILAG	XXGFSIHE							HESKYFnQ			XWnDLSPT
		SNWFFEQX	XXAYNnWS								XXXWKPHD	XXFYAWKF							GYDLQTAK			XXDNQEPW
		SYEKQRFH	XXAnTDRG								XXXWnDLS	XXFNEYAn							GWYLAIQA			XXEVDNTK
		TFSYnRWP	XXAHLFNA								XXXWNPIK	XXAYNnWS							GWALQHTF			XXHnIALY
		TnANFLRG	XWTInGPD								XXXWQKSN	XXASnRIY							GVRNDFTE			XXQDRNTK
		TNIRASVP	XVnFLREK								XXXYnDSI	XXAnTDRG							GVKFRXXX			XXXEGADI
		TNKRISQW	XVFIDLRW								XXXYQLLT	XXAHLFNA							GnSFnnXX			XXXINDFL
		TVNKQLRX	XTEIWEPI								XXYnDSIR	XWTInGPD							GnIQYLXX			XXXNVDWT
		VFILWRTE	XSAnnKIG								YFRAWXXX	XVnFLREK							GLTLALWX			XXXQHSHD
		VGKWSYRn	XQnKKTLV								YINVnXXX	XVFIDLRW							GHVNSTQX			YGRLWIHK
		VHnRYINV	XPWKDnRQ								YLNGDXXX	XSFIEPDV							GHVKLFRF			YnVLTKAA
		VKISTTHW	XNHQLAWG								YPInAXXX	XSAnnKIG							GHEnNLQX			YPnFVKIS
		VKLFRFNW	XNDNTIVY								YYKRFnAH	XPWKDnRQ							GDInEnLY			YQINQKHX
		VNDDVKXX	XnYFKYIW									XNWKInYI							GAQYnnGQ			YVTASRGX
		VPPRSAGX	XLEYFPIW									XNVDWTAP							FVTYKnDX			AVnFnSKX
		VRTWKnPG	XLAnYSFT									XnYFKYIW							FVKISTTH			DHKFEnLT
		WKInYIRF	XKARSAFA									XLnNNFAD							FnIEnHVI			DQIYKLSN
		WLnnHFQE	XHPTKSFG									XLEYFPIW							FnAHWVGI			DQRYYVnN
		WLNHYHRK	XGRDLHTV									XLAnYSFT							FLVRTWKn			DYQKERLF
		WPQRRGnX	XGLYFRYE									XKWLIHPT							FIDLRWnA			FFRLNTPX
		WPSnNKVG	XGIQSTYF									XKARSAFA							FEnLTWXX			FnAHWVGI
		WYGVKFRX	XFSLSKnN									XHnIALYW							EYFRnIRW			FVTYKnDX
		WYKRAPNQ	XFRIHGFD									XFRIHGFD							EVNDDVKX			GAQYnnGQ
		XDLYPAWS	XDLYPAWS									XFLKAHSD							ETVYADSS			GIKnWQSn
		XGIQSTYF	XDAWAPnV									XAnTDRGW							ESKYFnQX			HVKLFRFN
		XKARSAFA	XADIVANF									WPSnNKVG							EQTHNYRP			IFRKWHXX
		XLAnYSFT	WYVQTADD									WIQNLPXX							EQEYFRnI			InQGKKAP
		XNWKInYI	WYKRAPNQ									WHYLnXXX							ELDTQKWX			IYKLSNWF
		XPWKDnRQ	WYGVKFRX									WEnFGXXX							EIGLTLAL			LAGKRRDW
		XQnKKTLV	WTInGPDA									VTNIYXXX							EGIKnWQS			LAnYSFTP
		XSAnnKIG	WSLYRnIR									VRTWKnPG							EFHWRInQ			LFRFNWXX
		XVFIDLRW	WRInQGKK									VPPRSAGX							DYQKERLF			LFTYFRAW
		XVnFLREK	WPSnNKVG									VNDDVKXX							DSIRHQGP			LISVnRXX
		XXAYNnWS	WPQRRGnX									VKLFRFNW							DQRYYVnN			LNHYHRKX
		XXGIQSTY	WNnLKDDn									VKISTTHW							DQIYKLSN			LNnKWTRV
		XXHnIALY	WLNTSRQA									TYDFWIQN							DIVANFTG			LQVHnRYI
		XXIPTNIR	WLNHYHRK									TVNKQLRX							DIQFATAN			LYRnIRQE
		XXLAnYSF	WLnnHFQE									TNKRISQW							DHKFEnLT			nANFLRGP
		XXLnNNFA	WKInYIRF									TNIRASVP							DHFYTSQI			nFRKYPIn
		XXnYFKYI	WIQNLPXX									THVLLXXX							DEAHNAWn			nFVKISTT
		XXNDNTIV	WHTWnKIF									TFSYnRWP							ASQKHWEE			nIEnHVIX
		XXRPVnEF	WHAnFRKY									SQVLHXXX							ANFLRGPX			nQGKKAPX
		XXTWRGVS	WGNRSPLE									SLYRnIRQ							YFRnIRWA			nVIKKESS
		XXVFIDLR	VYADSSEW									SKEDQXXX							XLAnYSFT			nWSLYRnI
		XXXDLYPA	VRTWKnPG									RWnAYEEP							WLnnHFQE			NAGnSFnn
		XXXGIQST	VQHRLFTY									RWAVLXXX							WLIFVSNA			NEAHnKTD
		XXXKQDDL	VPPRSAGX									RSPLEKnV							TVNKQLRX			PDNFKREX
		XXXKSHTN	VNDDVKXX									RnIRWAVL							TFSYnRWP			PLHYSAXX
		XXXLAnYS	VLTKAAPV									RnENYnVL							RnIRWAVL			QnIKSKED
		XXXLEYFP	VKLFRFNW									QnKKTLVn							QnIKSKED			RnIRWAVL
		XXXLnNNF	VKISTTHW									PQRRGnXX							PVEYnQDX			RVIFFRLN
		XXXLNnKW	VHnRYINV									PIDRGPWR							nVIKKESS			SYEKQRFH
		XXXnDQIY	VGKWSYRn									PFWnLXXX							nVHYQINQ			TFSYnRWP
		XXXNDNTI	VFILWRTE									NLYALXXX							nIEnHVIX			TSIKVFnP
		XXXNPTST	TWnKIFNT									NIGYKXXX							LYRnIRQE			TVNKQLRX
		XXXNQIIW	TVNKQLRX									nWSLYRnI							LVRTWKnP			VGKWSYRn
		XXXQTRDQ	TSIKVFnP									nSFnnXXX							LnnHFQED			VnEFATGG
		XXXTWRGV	TRWQRXXX									nIRQEXXX							LFTYFRAW			WLnnHFQE
		XXXWFQHN	TNKRISQW									nIQYLXXX							LAnYSFTP			WPSnNKVG
		XXXWGVnH	TNIRASVP									nIEnHVIX							IYRnHVQL			XQnKKTLV
		XXXWILAG	TnANFLRG									nENYnVLT							IFRKWHXX			XSAnnKIG
		XXXWTInG	TLKGEHXX									nEnLYXXX							GIKnWQSn			YFRnIRWA
		XXXYWnST	THNAGnSF									LYRnIRQE							FFRLNTPX			YGVKFRXX
		YFRnIRWA	TFSYnRWP									LWVQnIKS							AVnFnSKX
		YINVnXXX	SYEKQRFH									LVRTWKnP							AFnKWHEG
		YKLSNWFF	SQVLHXXX									LVHRETQW
		YNQnRGFX	SQVKHnEX									LSNWFFEQ
		YPInAXXX	SLYRnIRQ									LNPYnXXX
		YPnFVKIS	SLIAKWVG									LnnHFQED
		YTLKGEHX	SKYFnQXX									LFTYFRAW
		YWHYLnXX	SHTNDLPL									LEKnVXXX
			SHAKRNnX									LDHFYTSQ
			RWAVLXXX									LAnYSFTP
			RVIFFRLN									LAGKRRDW
			RVGKWSYR									KYPInAXX
			RTQKEYQF									KWLIHPTF
			RnIRWAVL									KnPGLXXX
			RGPWRFXX									KLSNWFFE
			RDLHTVTA									IQNLPXXX
			QVRRnNXX									INDFLVRT
			QnKKTLVn									IKnWQSnX
			QnIKSKED									HYHRKXXX
			PTVNKQLR									HVKLFRFN
			PQRRGnXX									HNAWnXXX
			PQLWWXXX									HAKRNnXX
			PNRDEGWA									GVKFRXXX
			PLEKnVXX									GnSFnnXX
			PKAGRXXX									GHVKLFRF
			PGIHDVLL									FRKWHXXX
			PFWnLXXX									FRFNWXXX
			PDNFKREX									FLVRTWKn
			NWYKRAPN									FHIVKWAS
			NQIRYRWA									FFRLNTPX
			NLYALXXX									FEnLTWXX
			NKQLRXXX									EVNDDVKX
			NIGYKXXX									ENFPHLWE
			NHYHRKXX									ELFDNRVG
			NHQLAWGE									EIWEPIDR
			NGEAVnFn									DTnFIXXX
			NFKREXXX									DTKnHAEN
			NEAHnKTD									DPKAGRXX
			NAGnSFnn									DEAHNAWn
			nYIRFNPF									DAWAPnVI
			nWSLYRnI									AnYSFTPH
			nVIKKESS									AIQAVXXX
			nSFnnXXX									AFnKWHEG
			nQTTQnXX									AETnWXXX
			nQGKKAPX
			nnHFQEDX
			nLKHWFAW
			nLKDDnGX
			nKIFNTXX
			nIQYLXXX
			nIEnHVIX
			nHRNWRAQ
			nHAENIAQ
			nFVKISTT
			nFRKYPIn
			nFnSKXXX
			nFLREKQY
			nANFLRGP
			nAIGARSD
			LYRnIRQE
			LWIHKXXX
			LWERTIVN
			LVRTWKnP
			LVHRETQW
			LVATVYEF
			LSNWFFEQ
			LRWnAYEE
			LREKQYDP
			LQVHnRYI
			LQGFWXXX
			LPVRHDXX
			LPEIWXXX
			LNnKWTRV
			LNHYHRKX
			LnnHFQED
			LKFTKVnQ
			LISVnRXX
			LIAKWVGF
			LHPFKVHX
			LFTYFRAW
			LFRFNWXX
			LFFWAXXX
			LEKnVXXX
			LDELQFXX
			LAnYSFTP
			LAIQAVXX
			LAGKRRDW
			KYPInAXX
			KWSYRnXX
			KnPGLXXX
			KFTKVnQQ
			KAILSQPP
			IYRnHVQL
			IYKLSNWF
			ISVnRXXX
			IQNLPXXX
			IQFATANX
			InQGKKAP
			InEnLYXX
			IHPTFSYn
			IGPTAAYH
			IGHVKLFR
			IGARSDXX
			IFVSNAXX
			IFRKWHXX
			IFFRLNTP
			IEHKDQVR
			HYHRKXXX
			HVKLFRFN
			HNAWnXXX
			HESKYFnQ
			HAnFRKYP
			HAKRNnXX
			GVKFRXXX
			GnSFnnXX
			GKRRDWXX
			GIKnWQSn
			GHVNSTQX
			GHVKLFRF
			GDInEnLY
			GAQYnnGQ
			FYTSQIPA
			FWIQNLPX
			FVTYKnDX
			FVKISTTH
			FTQRAGIL
			FRnIRWAV
			FRKWHXXX
			FPnHNGRV
			FNLYALXX
			FnIEnHVI
			FLVRTWKn
			FHIVKWAS
			FFRLNTPX
			FEnLTWXX
			FEIHGVDX
			FAEnWPDH
			EYSWnNLI
			EYnQDXXX
			EVNDDVKX
			ESKYFnQX
			ERLFFWAX
			EIFRKWHX
			EGIKnWQS
			EAHnKTDW
			DYQKERLF
			DWAFRIRS
			DTnFIXXX
			DTKnHAEN
			DQIYKLSN
			DLRWnAYE
			DIQFATAN
			DFWIQNLP
			DAWAPnVI
			DAFNLYAL
			AVnFnSKX
			ASQKHWEE
			AnYSFTPH
			AnFRKYPI
			AKHYSRQW
			AIQAVXXX
			AHnKTDWW
			AGnQGHVN
			AGKRRDWX
			AFNLYALX
			AETnWXXX
			AEInQTTQ
